# Supplementary material for: No negative effects of intra-abdominal bio-logger implantation under general anaesthesia on spatial cognition learning in a hibernator the edible dormouse
Source: PLoS One. 2024 Aug 28;19(8):e0307551. doi: 10.1371/journal.pone.0307551 (PMC11356448; doi:10.1371/journal.pone.0307551)
Supplement: S1 Data — (ZIP) [file pone.0307551.s002.zip]

Archive with 8 entries (7 files):
- Supplemental Data/
- Supplemental Data/data.rds
- Supplemental Data/DIS_model.txt
- Supplemental Data/Dormice_AX_data.csv
- Supplemental Data/DUR_model.txt
- Supplemental Data/PHib.csv
- Supplemental Data/TRA_model.txt
- Supplemental Data/Vel_model.txt
