# Supplementary material for: No negative effects of intra-abdominal bio-logger implantation under general anaesthesia on spatial cognition learning in a hibernator the edible dormouse
Source: PLoS One. 2024 Aug 28;19(8):e0307551. doi: 10.1371/journal.pone.0307551 (PMC11356448; doi:10.1371/journal.pone.0307551)
Supplement: S1 Data — (ZIP) [file pone.0307551.s002.zip › Supplemental Data/DIS_model.txt]

Generalized linear mixed model fit by maximum likelihood (Laplace
  Approximation) [glmerMod]
 Family: Negative Binomial(6.2333)  ( log )
Formula: Distance ~ Sex + Bodymass + Starttime + Trainingsday * Trial +  
    Age + (1 | ID)
   Data: data

     AIC      BIC   logLik deviance df.resid 
 10265.9  10321.7  -5121.0  10241.9      757 

Scaled residuals: 
       Min         1Q     Median         3Q        Max 
-2.1021515 -0.6549725 -0.3731431  0.3501915  6.4189257 

Random effects:
 Groups Name        Variance   Std.Dev. 
 ID     (Intercept) 0.01569363 0.1252742
Number of obs: 769, groups:  ID, 52

Fixed effects:
                                      Estimate    Std. Error  z value
(Intercept)                        6.196300223   0.182790656 33.89834
Sexm                              -0.079065890   0.046570494 -1.69777
Bodymass                           0.001505655   0.001514500  0.99416
Starttime                        -17.260492523  13.063021504 -1.32132
TrainingsdayFirst Training         2.353076234   0.138572373 16.98085
TrainingsdayLast Training         -0.172423077   0.082707249 -2.08474
Trial                              0.007383253   0.015204861  0.48559
Age                               -0.003918170   0.002105723 -1.86072
TrainingsdayFirst Training:Trial  -0.579948591   0.070084802 -8.27496
TrainingsdayLast Training:Trial    0.050477753   0.019062671  2.64799
                                   Pr(>|z|)    
(Intercept)                      < 2.22e-16 ***
Sexm                              0.0895516 .  
Bodymass                          0.3201450    
Starttime                         0.1863931    
TrainingsdayFirst Training       < 2.22e-16 ***
TrainingsdayLast Training         0.0370929 *  
Trial                             0.6272614    
Age                               0.0627831 .  
TrainingsdayFirst Training:Trial < 2.22e-16 ***
TrainingsdayLast Training:Trial   0.0080972 ** 
---
Signif. codes:  0 ‘***’ 0.001 ‘**’ 0.01 ‘*’ 0.05 ‘.’ 0.1 ‘ ’ 1

Correlation of Fixed Effects:
            (Intr) Sexm   Bdymss Strttm TrnnFT TrnnLT Trial  Age    TrFT:T
Sexm        -0.205                                                        
Bodymass    -0.332 -0.117                                                 
Starttime   -0.347  0.004  0.000                                          
TrnngsdyFrT -0.472  0.060  0.043  0.020                                   
TrnngsdyLsT -0.525  0.072 -0.150  0.005  0.429                            
Trial       -0.258  0.015  0.018  0.004  0.329  0.545                     
Age         -0.534  0.170 -0.526  0.049  0.339  0.501 -0.008              
TrnngsdFT:T  0.084  0.002 -0.108 -0.005 -0.820 -0.098 -0.220  0.068       
TrnngsdLT:T  0.199 -0.003 -0.012 -0.001 -0.258 -0.753 -0.798  0.010  0.173
fit warnings:
Some predictor variables are on very different scales: consider rescaling
optimizer (Nelder_Mead) convergence code: 0 (OK)
Model is nearly unidentifiable: very large eigenvalue
 - Rescale variables?
Model is nearly unidentifiable: large eigenvalue ratio
 - Rescale variables?
