# Supplementary material for: No negative effects of intra-abdominal bio-logger implantation under general anaesthesia on spatial cognition learning in a hibernator the edible dormouse
Source: PLoS One. 2024 Aug 28;19(8):e0307551. doi: 10.1371/journal.pone.0307551 (PMC11356448; doi:10.1371/journal.pone.0307551)
Supplement: S1 Data — (ZIP) [file pone.0307551.s002.zip › Supplemental Data/Dormice_AX_data.csv]

ID	Time	PR	SPO2	RR	Fiso	Temp pre	Temp post	SX duration	AX duration	Recovery time
5979	5	207	100	64	0.6	36.2		18	23	12
5979	10	197	99	71	0.6
5979	20	195	99	66	0.6		36.2
5966	0	234	100	52	1.5	37.1		24	25
5966	10	132	100	48	2
5966	15	140	100	33	1.8
5966	20	240	100	30	1.8
5966	25	240	100	49			36.9
5967	10	233	100	78	1.5	36.2		18	24	5
5967	20	214	100	72	1
5967	30	227	100	60	0.8
5967	35	213	100				35.3
5977	10	217	100	60	1	36.7		29	30
5977	20	240	100	54	0.8
5977	30	240	100	48	3
5977	40	235	100	46	2.5
5982	0	240	100	30	2.5	37.1		19	25
5982	5	205	100	45	2
5982	10	209	100	60	2
5982	15	189	100	30	3
5982	20	190	100	32	3
5982	25	209	100	40	2
5981	0					36.5
5981	10	216	100	68	3			21	22
5981	20
5985	0	204	100	100	1.5	35.9		35	45	7
5985	10	194	100		1.5
5985	20	186	94		1.5
5985	30	165	100		1
5985	45	166	100		0.8		35.2
5984	0	175	100		1.5	38		27	30
5984	10	234	100		1.5
5984	20	208	97		1.5
5984	30	199	97		1.5		35.9
5989	0	223	100	42	1	36.3		20	25
5989	10	207	100	66	1
5989	20	210	100	63	1
5989	25	201	100
5988	0	197	100	40	1	36.4
5988	10	176	100	30	2.5
5986	0	189	100	36	1	36.3		29	35	10
5986	10	170	100		1
5986	20	163	93		1
5986	30	158	100		1
5986	35	180	95		0.8		35.2
5987	0	240	100	90	2	37.2		26	40
5987	10	218	100		2
5987	20	212	95		1.5
5987	30	189	100		1
5987	40	202	100		0.8		35.2
5990	0	240	100	80	0.8	36.1		18	39	8
5990	10	238	100	60	0.8
5990	20	225	100	60	0.8		36
5991	0	270	100	80	1.5	36.5		16	23
5991	10	230	100	80	0.8
5991	20	206	100	60	0.6		36
5992	0	239	100		0.8	37		25	35	11
5992	10	227	100	50	0.6
5992	20	191	100	44	0.6
5992	30	194	100	60	0.6		35.9
5993	0	250	100	44	1.5	36		23	24
5993	10	237	100	36	1
5993	20	215	100	40	0.8		35.2
5994	0	215	99	60	1	36.2		20	29
5994	10	204	100	48	0.8
5994	20	208	99		0.8		36.3
5995	0	237	100	100	1	37.8		21	28
5995	10	250	100	80	1
5995	20	239	100	80	1		36.3
5996	0	250	100	80	1.5	35.9		17	24	9
5996	10	230	100	60	1
5996	20	215	100	56	0.8		35.9
5997	0	240	100	60	1	37.1		19	25	4
5997	10	240	100	60	1
5997	20	230	100	60	0.6		36
5828	20	225	100	100		36.9		14	24
5828	25	195	100
5828	35
5827	0			60		37.9		13	20
5827	5	240	100
5827	10	240	100
5827	15	225	100	100			36.9
5824	0	230	100	100				26	29
5824	10	230	100	80
5824	15	230	100
5824	20	225	100	80			37.5
5823	0				5	37.6		16
5823	10		100	86	1.5
5823	15		100		1.5		36.5
5822	0				5
5822	10	217	100			38.2
5822		218	100				36.5
5826	10	240	100			37.7		15	25
5826	15	240	100		0.8		36.6
5825	5	232	100	80		36.2		17	25
5825	10	213	100
5825	20		100
5825	30	192	100				36.4
5970	10	219	100		0.6	36		30	35
5970	15	215	99		0.6
5970	20	230	100		2.5
5970	25	216	100		1
5970	30	216	100		1
5970	35	229	99		2.5
5970	40	199	100		2
5970	45	225	99		2
5821	10	220	99	120	1	37.1		32	46
5821	15	230	100		1
5821	20	219	100		1
5821	25	206	100		1.5
5821	30	210	100		1.5
5821	35	215	98		1.5
5821	40	240	95		1
5821	45	240	97		1		38
5506	5					36.9		23	29
5506	10	129	100		1.5
5506	20	136	100		2
5506	30	120	100		0.4		35.8
5481	10	141	97		1	35.5		23	40	24
5481	20	129	98		0.4
5481	30	117	99		0.4
5481	40		98				34.9
5482	5	213	99		0.4	36.4		15	26	21
5482	15	163	99		0.4
5482	25	152	99		0.4
5510	15	156	99		1.4	36.5		22	34
5510	20	153	99		0.6
5510	30	144	98		1.5
5509	20	230	99		1	37.4		19	30
5509	30	169	98		0.4		36.7
5490	5	189	100		0.6	36.6		22	29
5490	10	175	100		0.4
5490	20	168	100		0.4
5490	30	154	100		0.4		37.6
5485	10	179	100		1	35.8		25	40
5485	15	162	100		0.8
5485	20	140	100		1
5485	25	131	100		0.6
5485	30	122	100		0.6
5485	35	119	100		0.6
5485	40	117	100		0.6		35.7
5486	0	195	100	40	0.8	37		30	41
5486	5	187	100		0.8
5486	10	176	100		0.8
5486	15	177	100		0.8
5486	20	179	100		0.8
5486	25	174	100		0.4		37.6
5483	0	221	98	120	1	38.5		28	35
5483	5	216	99		1
5483	10	213	99		0.8
5483	15	204	100		0.6
5483	20	190	99		0.6
5483	25	191	100		0.6
5483	30	190	100		0.4
5483	35	144	100		0		38.1
5487	10	188	100	66	0.8	36.8		26	42
5487	15	184	100		0.8
5487	20	162	100		0.8
5487	25	156	100		0.6
5487	30	157	100		0.6
5487	35	158	100		0.6
5487	40	152	100		0		37.1
5484	0	219	100	80	0.6	37.1		21	29
5484	5	210	100		0.5
5484	10	186	100		0.5
5484	15	188	100		0.5
5484	20	186	100		0.4
4589	5	208	100		0.5	38.2		25	30
4589	10	201	98		0.4
4589	15	178	98		0.4
4589	20	171	100		0.4
4589	25	166	98		0.3
4589	30	164	99		0		37.3
5380	5	230	100	63	1.5	36.8		26	33
5380	10	206	100		0.8
5380	15	180	100		0.6
5380	20	159	100		0.6
5380	25	148	100		0.6
5380	30	144	100		0.6
5380	35	151	100		0.6		37.3
5384	0	126	100	60	1.5	36.7		24	32
5384	5	126	100		1
5384	10	113	100		0.8
5384	15	104	100		0.6
5384	20	105	100		0.6
5384	25	108	100		0.4
5384	30	98	100		0.4		36.7
5488	5	110	100		1	34.7		25	35
5488	10	111	100		1
5488	15	112	100		1
5488	20	112	100		1
5488	25	97	100		0.8
5488	30	103	100		0.8
5488	35	94	100		0.8		35.1
5378	5	195	100		1	36.2		16	23
5378	10	174	100		1
5378	15	168	100		1
5378	20	169	100		1		36.1
5375	0	228	100	98	1	38.3		28	33
5375	5	233	100		1
5375	10	203	100		0.6
5375	15	198	100		0.6		37.5
5371	0	177	100		1.5	35.5		29	35
5371	5	168	100		1.5
5371	10	156	100		1
5371	15	148	100		1
5371	20	145	100		1
5371	25	142	100		1
5371	30	139	100		0.4		36.3
5374	5	268	100		1	37.5		25	32
5374	10	217	99		1
5374	15	201	100		1
5374	20	192	100		1
5374	25	188	100		0.6
5374	30	176	100		0.8
5374	35	174	100		0
5379	5	188	96		1	36.2		22	29
5379	10	173	98		0.8
5379	15	164	98		0.8
5379	20	146	98		0.8
5379	25	144	99		0.8
5379	30	146	96		0		36.7
5381	5				1.5	35.9		20	27
5381	10	134	98		1.5
5381	15	126	99		1.5
5381	20	123	99		1
5381	25	119	98		1		35.6
