# Supplementary material for: No negative effects of intra-abdominal bio-logger implantation under general anaesthesia on spatial cognition learning in a hibernator the edible dormouse
Source: PLoS One. 2024 Aug 28;19(8):e0307551. doi: 10.1371/journal.pone.0307551 (PMC11356448; doi:10.1371/journal.pone.0307551)
Supplement: S1 Data — (ZIP) [file pone.0307551.s002.zip › Supplemental Data/PHib.csv]

Group	ID	Sex	Mother	Litter	Littersize	Birthdate	Age	Bodymass	Date	Start	Starttime	Trainings_day	Trainingsday	Trial	Duration	Distance	Velocity	Transitions
G1	5827-5829	m	w16/9466	a21	5	44376	50	85	44426	0.715277778	0.004349089	1	First Training	1	487.73	3020.42	9.64	13
G1	5827-5829	m	w16/9466	a21	5	44376	50	85	44426	0.715277778	0.004349089	1	First Training	2	21.43	315.4	16.43	2
G1	5827-5829	m	w16/9466	a21	5	44376	50	85	44426	0.715277778	0.004349089	1	First Training	3	53.4	410.18	9.13	3
G1	5827-5829	m	w16/9466	a21	5	44376	62	84	44438	0.810416667	0.004804983	6	Last Training	1	24	500.25	22.04	2
G1	5827-5829	m	w16/9466	a21	5	44376	62	84	44438	0.810416667	0.004804983	6	Last Training	2	17.3	283.55	17.33	1
G1	5827-5829	m	w16/9466	a21	5	44376	62	84	44438	0.810416667	0.004804983	6	Last Training	3	10.7	261.86	28.88	1
G1	5827-5829	m	w16/9466	a21	5	44376	62	84	44438	0.810416667	0.004804983	6	Last Training	4	12.7	266.89	26.34	1
G1	5827-5829	m	w16/9466	a21	5	44376	62	84	44438	0.810416667	0.004804983	6	Last Training	5	22	302.68	16.54	2
G1	5827-5829	m	w16/9466	a21	5	44376	79	80	44455	0.672916667	0.004133184	7	After Surgery	1	24.7	282.7	13.05	1
G1	5827-5829	m	w16/9466	a21	5	44376	79	80	44455	0.672916667	0.004133184	7	After Surgery	2	16.43	275.17	18.43	1
G1	5827-5829	m	w16/9466	a21	5	44376	79	80	44455	0.672916667	0.004133184	7	After Surgery	3	16.5	266.86	19.24	1
G1	5827-5829	m	w16/9466	a21	5	44376	79	80	44455	0.672916667	0.004133184	7	After Surgery	4	18.7	266.91	21.3	1
G1	5827-5829	m	w16/9466	a21	5	44376	79	80	44455	0.672916667	0.004133184	7	After Surgery	5	113.2	702.38	6.45	3
G1	5827-5829	m	w16/9466	a21	5	44376	108	111	44484	0.638888889	0.003954363	7	After Surgery	1	22.8	345.07	19.28	2
G1	5827-5829	m	w16/9466	a21	5	44376	108	111	44484	0.638888889	0.003954363	7	After Surgery	2	16.43	332.18	21.76	2
G1	5827-5829	m	w16/9466	a21	5	44376	108	111	44484	0.638888889	0.003954363	7	After Surgery	3	12.1	269.38	25.1	1
G1	5827-5829	m	w16/9466	a21	5	44376	108	111	44484	0.638888889	0.003954363	7	After Surgery	4	12.1	274.77	29.55	1
G1	5827-5829	m	w16/9466	a21	5	44376	108	111	44484	0.638888889	0.003954363	7	After Surgery	5	17.9	278.05	20.2	1
G1	5965	m	w16/9466	a21	5	44376	50	85	44426	0.73125	0.00442849	1	First Training	1	374.83	3933.87	14.35	28
G1	5965	m	w16/9466	a21	5	44376	50	85	44426	0.73125	0.00442849	1	First Training	2	94.9	941.15	10.78	6
G1	5965	m	w16/9466	a21	5	44376	62	95	44438	0.764583333	0.004590535	6	Last Training	2	13.2	267.81	27.14	1
G1	5965	m	w16/9466	a21	5	44376	62	95	44438	0.764583333	0.004590535	6	Last Training	3	16.3	271.55	21.9	1
G1	5965	m	w16/9466	a21	5	44376	62	95	44438	0.764583333	0.004590535	6	Last Training	4	85.07	763.38	9.64	4
G1	5965	m	w16/9466	a21	5	44376	62	95	44438	0.764583333	0.004590535	6	Last Training	5	98.73	934.56	10.06	5
G1	5965	m	w16/9466	a21	5	44376	62	95	44438	0.764583333	0.004590535	6	Last Training	6	63.13	689.39	11.98	2
G1	5828	f	w16/9466	a21	5	44376	50	84	44426	0.753472222	0.004537078	1	First Training	1	335.43	1701.94	6.4	19
G1	5828	f	w16/9466	a21	5	44376	50	84	44426	0.753472222	0.004537078	1	First Training	2	227.9	2463.68	10.83	9
G1	5828	f	w16/9466	a21	5	44376	50	84	44426	0.753472222	0.004537078	1	First Training	3	59.97	688.98	12.32	6
G1	5828	f	w16/9466	a21	5	44376	62	117	44438	0.744444444	0.004493231	6	Last Training	1	20.63	327.21	17.82	2
G1	5828	f	w16/9466	a21	5	44376	62	117	44438	0.744444444	0.004493231	6	Last Training	2	53.27	776.95	15.51	3
G1	5828	f	w16/9466	a21	5	44376	62	117	44438	0.744444444	0.004493231	6	Last Training	3	15.83	302.76	28.3	2
G1	5828	f	w16/9466	a21	5	44376	62	117	44438	0.744444444	0.004493231	6	Last Training	4	15.1	307.33	24.72	2
G1	5828	f	w16/9466	a21	5	44376	62	117	44438	0.744444444	0.004493231	6	Last Training	5	55.07	391.86	7.6	2
G1	5828	f	w16/9466	a21	5	44376	79	84	44455	0.688888889	0.004215483	7	After Surgery	1	26.9	372.9	18.68	1
G1	5828	f	w16/9466	a21	5	44376	79	84	44455	0.688888889	0.004215483	7	After Surgery	2	22.93	303.54	14.74	1
G1	5828	f	w16/9466	a21	5	44376	79	84	44455	0.688888889	0.004215483	7	After Surgery	3	15.1	262.25	22.04	1
G1	5828	f	w16/9466	a21	5	44376	79	84	44455	0.688888889	0.004215483	7	After Surgery	4	44.27	338.38	8.4	1
G1	5828	f	w16/9466	a21	5	44376	79	84	44455	0.688888889	0.004215483	7	After Surgery	5	93.57	417.32	4.72	2
G1	5828	f	w16/9466	a21	5	44376	106	106	44482	0.723611111	0.004390655	7	After Surgery	1	18	310.3	19.27	1
G1	5828	f	w16/9466	a21	5	44376	106	106	44482	0.723611111	0.004390655	7	After Surgery	2	12	270.5	24.89	1
G1	5828	f	w16/9466	a21	5	44376	106	106	44482	0.723611111	0.004390655	7	After Surgery	3	10.13	297.81	30.7	1
G1	5828	f	w16/9466	a21	5	44376	106	106	44482	0.723611111	0.004390655	7	After Surgery	4	31.23	468.04	16.33	3
G1	5828	f	w16/9466	a21	5	44376	106	106	44482	0.723611111	0.004390655	7	After Surgery	5	44.43	429.44	10.45	1
G1	5970	f	w17/7584	c21	5	44378	48	87	44426	0.772222222	0.004626958	1	First Training	1	418.8	4450.7	10.71	22
G1	5970	f	w17/7584	c21	5	44378	48	87	44426	0.772222222	0.004626958	1	First Training	2	107.57	1218.02	11.69	5
G1	5970	f	w17/7584	c21	5	44378	48	87	44426	0.772222222	0.004626958	1	First Training	3	22.03	307.12	19.44	3
G1	5970	f	w17/7584	c21	5	44378	60	86	44438	0.789583333	0.004708731	6	Last Training	1	10.37	267.32	27.65	1
G1	5970	f	w17/7584	c21	5	44378	60	86	44438	0.789583333	0.004708731	6	Last Training	2	29.47	441.49	15.22	3
G1	5970	f	w17/7584	c21	5	44378	60	86	44438	0.789583333	0.004708731	6	Last Training	3	13.53	266.48	34.61	1
G1	5970	f	w17/7584	c21	5	44378	60	86	44438	0.789583333	0.004708731	6	Last Training	4	43.17	383.59	9.08	2
G1	5970	f	w17/7584	c21	5	44378	60	86	44438	0.789583333	0.004708731	6	Last Training	5	19.03	405.26	22.56	1
G1	5970	f	w17/7584	c21	5	44378	60	86	44438	0.789583333	0.004708731	6	Last Training	6	15.5	270.46	20.75	1
G1	5970	f	w17/7584	c21	5	44378	60	86	44438	0.789583333	0.004708731	6	Last Training	7	138.57	497.1	3.7	2
G1	5970	f	w17/7584	c21	5	44378	77	84	44455	0.704861111	0.004296706	7	After Surgery	1	30.6	304.04	10.64	1
G1	5970	f	w17/7584	c21	5	44378	77	84	44455	0.704861111	0.004296706	7	After Surgery	2	15.9	274.35	23.25	1
G1	5970	f	w17/7584	c21	5	44378	77	84	44455	0.704861111	0.004296706	7	After Surgery	3	15.2	276.77	18.83	1
G1	5970	f	w17/7584	c21	5	44378	77	84	44455	0.704861111	0.004296706	7	After Surgery	4	14.9	273.01	20.84	1
G1	5970	f	w17/7584	c21	5	44378	77	84	44455	0.704861111	0.004296706	7	After Surgery	5	110.22	633.49	5.89	2
G1	5970	f	w17/7584	c21	5	44378	106	154	44484	0.667361111	0.00410431	7	After Surgery	1	33	553.93	18.26	3
G1	5970	f	w17/7584	c21	5	44378	106	154	44484	0.667361111	0.00410431	7	After Surgery	2	17.3	445.61	25.81	3
G1	5970	f	w17/7584	c21	5	44378	106	154	44484	0.667361111	0.00410431	7	After Surgery	3	20	370.8	18.57	3
G1	5970	f	w17/7584	c21	5	44378	106	154	44484	0.667361111	0.00410431	7	After Surgery	4	23.5	513.46	21.88	2
G1	5970	f	w17/7584	c21	5	44378	106	154	44484	0.667361111	0.00410431	7	After Surgery	5	16.5	782.54	10.25	3
G1	5823	m	w17/7586	b21	4	44377	49	79	44426	0.7875	0.004698993	1	First Training	1	623.77	6517.57	10.49	33
G1	5823	m	w17/7586	b21	4	44377	49	79	44426	0.7875	0.004698993	1	First Training	2	170.6	1926.84	11.4	9
G1	5823	m	w17/7586	b21	4	44377	61	99	44438	0.720833333	0.004376834	6	Last Training	1	28.47	312.56	12.18	1
G1	5823	m	w17/7586	b21	4	44377	61	99	44438	0.720833333	0.004376834	6	Last Training	2	14.9	325.16	23.01	2
G1	5823	m	w17/7586	b21	4	44377	61	99	44438	0.720833333	0.004376834	6	Last Training	3	114.73	1159.93	10.38	7
G1	5823	m	w17/7586	b21	4	44377	61	99	44438	0.720833333	0.004376834	6	Last Training	4	32.8	523.4	17.51	2
G1	5823	m	w17/7586	b21	4	44377	61	99	44438	0.720833333	0.004376834	6	Last Training	5	13.53	303.16	26.75	2
G1	5823	m	w17/7586	b21	4	44377	61	99	44438	0.720833333	0.004376834	6	Last Training	6	185.1	1489.82	8.45	6
G1	5823	m	w17/7586	b21	4	44377	61	99	44438	0.720833333	0.004376834	6	Last Training	7	141.63	1185.44	8.55	5
G1	5823	m	w17/7586	b21	4	44377	78	92	44455	0.734722222	0.004445603	7	After Surgery	1	39.9	423.2	13.74	3
G1	5823	m	w17/7586	b21	4	44377	78	92	44455	0.734722222	0.004445603	7	After Surgery	2	16.4	314.02	20.04	2
G1	5823	m	w17/7586	b21	4	44377	78	92	44455	0.734722222	0.004445603	7	After Surgery	3	16.4	300.21	20.06	2
G1	5823	m	w17/7586	b21	4	44377	78	92	44455	0.734722222	0.004445603	7	After Surgery	4	15.63	278.34	24.7	1
G1	5823	m	w17/7586	b21	4	44377	78	92	44455	0.734722222	0.004445603	7	After Surgery	5	14.03	277.86	25.65	1
G1	5823	m	w17/7586	b21	4	44377	105	140	44482	0.706944444	0.00430722	7	After Surgery	1	13.03	280.85	22	2
G1	5823	m	w17/7586	b21	4	44377	105	140	44482	0.706944444	0.00430722	7	After Surgery	2	8.9	293.42	38.61	1
G1	5823	m	w17/7586	b21	4	44377	105	140	44482	0.706944444	0.00430722	7	After Surgery	3	9.8	301.35	35.04	1
G1	5823	m	w17/7586	b21	4	44377	105	140	44482	0.706944444	0.00430722	7	After Surgery	4	9.07	277.44	35.12	1
G1	5823	m	w17/7586	b21	4	44377	105	140	44482	0.706944444	0.00430722	7	After Surgery	5	7.9	308.7	39.58	1
G1	5825	m	w17/7586	b21	4	44377	61		44438	0.693055556	0.004236776	6	Last Training	1	18.47	441.55	28.86	3
G1	5825	m	w17/7586	b21	4	44377	61		44438	0.693055556	0.004236776	6	Last Training	2	23.73	415.92	19.71	2
G1	5825	m	w17/7586	b21	4	44377	61		44438	0.693055556	0.004236776	6	Last Training	3	17.03	280.88	18.89	1
G1	5825	m	w17/7586	b21	4	44377	61		44438	0.693055556	0.004236776	6	Last Training	4	19.07	268.2	16.32	1
G1	5825	m	w17/7586	b21	4	44377	61		44438	0.693055556	0.004236776	6	Last Training	5	142.8	1389.35	9.99	7
G1	5825	m	w17/7586	b21	4	44377	61		44438	0.693055556	0.004236776	6	Last Training	6	33.03	466.43	15.19	1
G1	5825	m	w17/7586	b21	4	44377	61		44438	0.693055556	0.004236776	6	Last Training	7	17.6	275.5	20.66	1
G1	5825	m	w17/7586	b21	4	44377	78	84	44455	0.720833333	0.004376834	7	After Surgery	1	25.9	275.2	11.71	1
G1	5825	m	w17/7586	b21	4	44377	78	84	44455	0.720833333	0.004376834	7	After Surgery	2	18.37	268.01	20.05	1
G1	5825	m	w17/7586	b21	4	44377	78	84	44455	0.720833333	0.004376834	7	After Surgery	3	10.8	266.73	26.58	1
G1	5825	m	w17/7586	b21	4	44377	78	84	44455	0.720833333	0.004376834	7	After Surgery	4	12.3	279.5	23.62	1
G1	5825	m	w17/7586	b21	4	44377	78	84	44455	0.720833333	0.004376834	7	After Surgery	5	30.37	355.46	13.48	2
G1	5825	m	w17/7586	b21	4	44377	107	115	44484	0.655555556	0.004042534	7	After Surgery	1	15	348.5	23.29	2
G1	5825	m	w17/7586	b21	4	44377	107	115	44484	0.655555556	0.004042534	7	After Surgery	2	12.4	332.99	30.09	2
G1	5825	m	w17/7586	b21	4	44377	107	115	44484	0.655555556	0.004042534	7	After Surgery	3	28.9	584.47	20.92	4
G1	5825	m	w17/7586	b21	4	44377	107	115	44484	0.655555556	0.004042534	7	After Surgery	4	17.3	358.48	26.62	2
G1	5822	m	w17/7586	b21	4	44377	50	80	44427	0.709722222	0.00432121	1	First Training	1	198.2	1476.7	7.65	9
G1	5822	m	w17/7586	b21	4	44377	50	80	44427	0.709722222	0.00432121	1	First Training	2	215.93	2180.65	10.45	10
G1	5822	m	w17/7586	b21	4	44377	50	80	44427	0.709722222	0.00432121	1	First Training	3	95.57	1119.93	11.89	6
G1	5822	m	w17/7586	b21	4	44377	62	97	44439	0.693055556	0.004236776	6	Last Training	1	10.13	269.24	30.6	1
G1	5822	m	w17/7586	b21	4	44377	62	97	44439	0.693055556	0.004236776	6	Last Training	2	17.93	318.39	23.47	2
G1	5822	m	w17/7586	b21	4	44377	62	97	44439	0.693055556	0.004236776	6	Last Training	3	15.37	275.32	19.3	1
G1	5822	m	w17/7586	b21	4	44377	62	97	44439	0.693055556	0.004236776	6	Last Training	4	61.2	323.53	5.39	1
G1	5822	m	w17/7586	b21	4	44377	62	97	44439	0.693055556	0.004236776	6	Last Training	5	13.33	268.52	22.44	1
G1	5822	m	w17/7586	b21	4	44377	62	97	44439	0.693055556	0.004236776	6	Last Training	6	17.43	285.23	16.71	1
G1	5825	m	w17/7586	b21	4	44377	62	97	44439	0.693055556	0.004236776	6	Last Training	7	13.33	285.62	23.8	1
G1	5822	m	w17/7586	b21	4	44377	77	90	44454	0.700694444	0.004275622	7	After Surgery	1	31.63	372.74	13.03	2
G1	5822	m	w17/7586	b21	4	44377	77	90	44454	0.700694444	0.004275622	7	After Surgery	2	14.8	281.83	20.72	1
G1	5822	m	w17/7586	b21	4	44377	77	90	44454	0.700694444	0.004275622	7	After Surgery	3	26.87	305.46	11.4	1
G1	5822	m	w17/7586	b21	4	44377	77	90	44454	0.700694444	0.004275622	7	After Surgery	4	31.03	410.47	15.95	2
G1	5822	m	w17/7586	b21	4	44377	77	90	44454	0.700694444	0.004275622	7	After Surgery	5	24.93	301.43	13.05	1
G1	5822	m	w17/7586	b21	4	44377	108	112	44485	0.627777778	0.00389497	7	After Surgery	1	25.33	364.87	15.53	2
G1	5822	m	w17/7586	b21	4	44377	108	112	44485	0.627777778	0.00389497	7	After Surgery	2	15.3	326.87	23.52	2
G1	5822	m	w17/7586	b21	4	44377	108	112	44485	0.627777778	0.00389497	7	After Surgery	3	15.97	282.19	21.93	1
G1	5822	m	w17/7586	b21	4	44377	108	112	44485	0.627777778	0.00389497	7	After Surgery	4	22.03	278.38	14.25	1
G1	5822	m	w17/7586	b21	4	44377	108	112	44485	0.627777778	0.00389497	7	After Surgery	5	40.03	334.85	8.85	1
G1	5821	m	w17/5185	e21	3	44381	46	90	44427	0.729166667	0.004418197	1	First Training	1	426.83	4138.96	9.88	21
G1	5821	m	w17/5185	e21	3	44381	46	90	44427	0.729166667	0.004418197	1	First Training	2	117.73	947.37	8.35	5
G1	5821	m	w17/5185	e21	3	44381	46	90	44427	0.729166667	0.004418197	1	First Training	3	194.17	2070.48	10.77	12
G1	5821	m	w17/5185	e21	3	44381	58	110	44439	0.713194444	0.00433865	6	Last Training	1	25.3	381.3	17.18	2
G1	5821	m	w17/5185	e21	3	44381	58	110	44439	0.713194444	0.00433865	6	Last Training	2	12.63	280.66	26.39	1
G1	5821	m	w17/5185	e21	3	44381	58	110	44439	0.713194444	0.00433865	6	Last Training	3	14.87	285.67	19.84	1
G1	5821	m	w17/5185	e21	3	44381	58	110	44439	0.713194444	0.00433865	6	Last Training	4	58.73	766.92	13.7	4
G1	5821	m	w17/5185	e21	3	44381	58	110	44439	0.713194444	0.00433865	6	Last Training	5	92.87	876.92	9.55	5
G1	5821	m	w17/5185	e21	3	44381	58	110	44439	0.713194444	0.00433865	6	Last Training	6	19.5	287.45	16.18	1
G1	5821	m	w17/5185	e21	3	44381	73	105	44454	0.713888889	0.004342132	7	After Surgery	1	92.73	469.34	5.1	2
G1	5821	m	w17/5185	e21	3	44381	73	105	44454	0.713888889	0.004342132	7	After Surgery	2	58.2	826.04	14.65	4
G1	5821	m	w17/5185	e21	3	44381	73	105	44454	0.713888889	0.004342132	7	After Surgery	3	15.93	335.62	21.79	2
G1	5821	m	w17/5185	e21	3	44381	73	105	44454	0.713888889	0.004342132	7	After Surgery	4	33.97	490.55	15.66	2
G1	5821	m	w17/5185	e21	3	44381	73	105	44454	0.713888889	0.004342132	7	After Surgery	5	29.83	365.97	12.96	1
G1	5821	m	w17/5185	e21	3	44381	102	100	44483	0.630555556	0.003909864	7	After Surgery	2	28.93	350.73	13.34	2
G1	5821	m	w17/5185	e21	3	44381	102	100	44483	0.630555556	0.003909864	7	After Surgery	3	15.93	294.25	20.87	1
G1	5821	m	w17/5185	e21	3	44381	102	100	44483	0.630555556	0.003909864	7	After Surgery	4	11.8	273.8	28.42	1
G1	5821	m	w17/5185	e21	3	44381	102	100	44483	0.630555556	0.003909864	7	After Surgery	5	14.2	276.11	21.8	1
G1	5390	m	w18/7785	f21	4	44381	46	71	44427	0.748611111	0.004513514	1	First Training	1	487.73	3596.44	7.41	19
G1	5390	m	w18/7785	f21	4	44381	46	71	44427	0.748611111	0.004513514	1	First Training	2	75.17	871.82	11.71	4
G1	5390	m	w18/7785	f21	4	44381	58	85	44439	0.758333333	0.004560535	6	Last Training	1	23.97	585.05	24.69	3
G1	5390	m	w18/7785	f21	4	44381	58	85	44439	0.758333333	0.004560535	6	Last Training	2	21.3	354.33	19.43	2
G1	5390	m	w18/7785	f21	4	44381	58	85	44439	0.758333333	0.004560535	6	Last Training	3	17.37	276.15	23.94	1
G1	5390	m	w18/7785	f21	4	44381	58	85	44439	0.758333333	0.004560535	6	Last Training	4	132.2	1035.89	8.19	2
G1	5390	m	w18/7785	f21	4	44381	58	85	44439	0.758333333	0.004560535	6	Last Training	5	77.5	789.79	10.64	4
G1	5390	m	w18/7785	f21	4	44381	73	81	44454	0.6875	0.004208369	7	After Surgery	5	14.63	281.12	19.94	1
G1	5390	m	w18/7785	f21	4	44381	104	100	44485	0.680555556	0.004172677	7	After Surgery	1	21.43	407.02	20.66	2
G1	5390	m	w18/7785	f21	4	44381	104	100	44485	0.680555556	0.004172677	7	After Surgery	2	12.83	325.03	30.19	2
G1	5390	m	w18/7785	f21	4	44381	104	100	44485	0.680555556	0.004172677	7	After Surgery	3	15.73	342.78	26.85	2
G1	5390	m	w18/7785	f21	4	44381	104	100	44485	0.680555556	0.004172677	7	After Surgery	4	11.93	274.29	28.77	1
G1	5390	m	w18/7785	f21	4	44381	104	100	44485	0.680555556	0.004172677	7	After Surgery	5	10.83	273.6	26.91	1
G1	5824	m	w17/7605	d21	2	44379	48	98	44427	0.767361111	0.004603811	1	First Training	1	224.23	1482.36	6.64	7
G1	5824	m	w17/7605	d21	2	44379	48	98	44427	0.767361111	0.004603811	1	First Training	2	131.37	1036.4	8.24	5
G1	5824	m	w17/7605	d21	2	44379	60	111	44439	0.738194444	0.004462661	6	Last Training	1	33.73	325.5	12.52	2
G1	5824	m	w17/7605	d21	2	44379	60	111	44439	0.738194444	0.004462661	6	Last Training	2	74	567.96	7.72	2
G1	5824	m	w17/7605	d21	2	44379	60	111	44439	0.738194444	0.004462661	6	Last Training	3	240.6	1186.62	5.01	5
G1	5824	m	w17/7605	d21	2	44379	60	111	44439	0.738194444	0.004462661	6	Last Training	4	27.53	306.16	11.5	1
G1	5824	m	w17/7605	d21	2	44379	60	111	44439	0.738194444	0.004462661	6	Last Training	5	57.87	337.57	6.55	2
G1	5824	m	w17/7605	d21	2	44379	60	111	44439	0.738194444	0.004462661	6	Last Training	6	20.2	267.96	15.17	1
G1	5824	m	w17/7605	d21	2	44379	60	111	44439	0.738194444	0.004462661	6	Last Training	7	40.97	492.31	12.27	1
G1	5824	m	w17/7605	d21	2	44379	75	98	44454	0.728472222	0.004414762	7	After Surgery	1	34.37	468.92	14.55	2
G1	5824	m	w17/7605	d21	2	44379	75	98	44454	0.728472222	0.004414762	7	After Surgery	2	35.6	529.24	15.86	2
G1	5824	m	w17/7605	d21	2	44379	75	98	44454	0.728472222	0.004414762	7	After Surgery	3	18.4	288.74	18.83	1
G1	5824	m	w17/7605	d21	2	44379	75	98	44454	0.728472222	0.004414762	7	After Surgery	4	17.83	281.97	20.09	1
G1	5824	m	w17/7605	d21	2	44379	75	98	44454	0.728472222	0.004414762	7	After Surgery	5	147.7	1056.81	7.22	2
G1	5824	m	w17/7605	d21	2	44379	106	127	44485	0.669444444	0.004115153	7	After Surgery	1	33.03	313.23	9.67	1
G1	5824	m	w17/7605	d21	2	44379	106	127	44485	0.669444444	0.004115153	7	After Surgery	2	12.83	275.67	22.17	1
G1	5824	m	w17/7605	d21	2	44379	106	127	44485	0.669444444	0.004115153	7	After Surgery	3	16.97	269.04	19.22	1
G1	5824	m	w17/7605	d21	2	44379	106	127	44485	0.669444444	0.004115153	7	After Surgery	4	14.53	270.06	21.78	1
G1	5824	m	w17/7605	d21	2	44379	106	127	44485	0.669444444	0.004115153	7	After Surgery	5	52.3	322.7	6.41	1
G1	5826	f	w16/9466	a21	5	44376	51	80	44427	0.785416667	0.004689234	1	First Training	1	496.1	5269.62	10.66	24
G1	5826	f	w16/9466	a21	5	44376	51	80	44427	0.785416667	0.004689234	1	First Training	2	189.87	1666.69	8.85	10
G1	5826	f	w16/9466	a21	5	44376	63		44439	0.779166667	0.004659836	6	Last Training	1	9.1	295.21	40.07	2
G1	5826	f	w16/9466	a21	5	44376	63		44439	0.779166667	0.004659836	6	Last Training	2	8.27	288.22	37.27	2
G1	5826	f	w16/9466	a21	5	44376	63		44439	0.779166667	0.004659836	6	Last Training	3	15.03	284	40.19	2
G1	5826	f	w16/9466	a21	5	44376	63		44439	0.779166667	0.004659836	6	Last Training	4	37.8	503.31	18.37	3
G1	5826	f	w16/9466	a21	5	44376	63		44439	0.779166667	0.004659836	6	Last Training	5	8.73	266.28	43.89	1
G1	5826	f	w16/9466	a21	5	44376	63		44439	0.779166667	0.004659836	6	Last Training	6	31.33	377.49	14.5	2
G1	5826	f	w16/9466	a21	5	44376	63		44439	0.779166667	0.004659836	6	Last Training	7	6.37	268.04	43.94	1
G1	5826	f	w16/9466	a21	5	44376	78	89	44454	0.673611111	0.004136784	7	After Surgery	1	18.73	350.67	20.63	2
G1	5826	f	w16/9466	a21	5	44376	78	89	44454	0.673611111	0.004136784	7	After Surgery	2	19.57	307.03	17.54	1
G1	5826	f	w16/9466	a21	5	44376	78	89	44454	0.673611111	0.004136784	7	After Surgery	3	58.03	597.79	10.72	2
G1	5826	f	w16/9466	a21	5	44376	78	89	44454	0.673611111	0.004136784	7	After Surgery	4	24.3	382.92	16.87	3
G1	5826	f	w16/9466	a21	5	44376	78	89	44454	0.673611111	0.004136784	7	After Surgery	5	36.43	411.29	11.8	3
G1	5826	f	w16/9466	a21	5	44376	109	115	44485	0.638194444	0.003950665	7	After Surgery	1	12.5	271.17	23.44	1
G1	5826	f	w16/9466	a21	5	44376	109	115	44485	0.638194444	0.003950665	7	After Surgery	2	25.67	444.75	17.74	3
G1	5826	f	w16/9466	a21	5	44376	109	115	44485	0.638194444	0.003950665	7	After Surgery	3	25.4	338.37	14.42	2
G1	5826	f	w16/9466	a21	5	44376	109	115	44485	0.638194444	0.003950665	7	After Surgery	4	18.9	302.77	17.07	2
G1	5826	f	w16/9466	a21	5	44376	109	115	44485	0.638194444	0.003950665	7	After Surgery	5	35.2	342.45	9.99	2
G2	5510	f	w15/9504	h21	5	44388	52		44440	0.695833333	0.004250931	1	First Training	1	573.53	6820.1	11.97	27
G2	5510	f	w15/9504	h21	5	44388	52		44440	0.695833333	0.004250931	1	First Training	2	118.9	1181.49	10.12	4
G2	5510	f	w15/9504	h21	5	44388	64	99	44452	0.757638889	0.00455719	6	Last Training	1	28.3	280.28	16.85	1
G2	5510	f	w15/9504	h21	5	44388	64	99	44452	0.757638889	0.00455719	6	Last Training	2	16	282.54	20.72	1
G2	5510	f	w15/9504	h21	5	44388	64	99	44452	0.757638889	0.00455719	6	Last Training	3	14.7	268.47	26.94	1
G2	5510	f	w15/9504	h21	5	44388	64	99	44452	0.757638889	0.00455719	6	Last Training	4	14.8	276.87	23.4	1
G2	5510	f	w15/9504	h21	5	44388	64	99	44452	0.757638889	0.00455719	6	Last Training	5	17.23	276.8	25.95	1
G2	5510	f	w15/9504	h21	5	44388	64	99	44452	0.757638889	0.00455719	6	Last Training	6	13.6	279.55	22.07	1
G2	5510	f	w15/9504	h21	5	44388	64	99	44452	0.757638889	0.00455719	6	Last Training	7	13.5	274.35	20.68	1
G2	5510	f	w15/9504	h21	5	44388	80	96	44468	0.664583333	0.004089826	7	After Surgery	1	16.97	267.96	18.02	1
G2	5510	f	w15/9504	h21	5	44388	80	96	44468	0.664583333	0.004089826	7	After Surgery	2	9.67	273	30.67	1
G2	5510	f	w15/9504	h21	5	44388	80	96	44468	0.664583333	0.004089826	7	After Surgery	3	11.93	272.09	37.1	1
G2	5510	f	w15/9504	h21	5	44388	80	96	44468	0.664583333	0.004089826	7	After Surgery	4	9.4	273.3	35.96	1
G2	5510	f	w15/9504	h21	5	44388	80	96	44468	0.664583333	0.004089826	7	After Surgery	5	10.67	268.38	32.73	1
G2	5510	f	w15/9504	h21	5	44388	93	108	44481	0.696527778	0.004254464	7	After Surgery	1	28.8	483.4	17.86	2
G2	5510	f	w15/9504	h21	5	44388	93	108	44481	0.696527778	0.004254464	7	After Surgery	2	8.63	283.73	34.32	1
G2	5510	f	w15/9504	h21	5	44388	93	108	44481	0.696527778	0.004254464	7	After Surgery	3	7.7	273.92	36.2	1
G2	5510	f	w15/9504	h21	5	44388	93	108	44481	0.696527778	0.004254464	7	After Surgery	4	7.7	276.5	41.27	1
G2	5510	f	w15/9504	h21	5	44388	93	108	44481	0.696527778	0.004254464	7	After Surgery	5	11.2	272.36	38	1
G2	5486	m	w15/9273	j21	4	44390	51		44441	0.707638889	0.004310721	1	First Training	1	507.87	4107.9	8.1	19
G2	5486	m	w15/9273	j21	4	44390	51		44441	0.707638889	0.004310721	1	First Training	2	202.13	1612.88	8.13	6
G2	5486	m	w15/9273	j21	4	44390	63	86	44453	0.723611111	0.004390655	6	Last Training	1	117.9	407.49	3.55	2
G2	5486	m	w15/9273	j21	4	44390	63	86	44453	0.723611111	0.004390655	6	Last Training	2	47.77	466.8	9.81	2
G2	5486	m	w15/9273	j21	4	44390	63	86	44453	0.723611111	0.004390655	6	Last Training	3	24.73	332.04	20.21	1
G2	5486	m	w15/9273	j21	4	44390	63	86	44453	0.723611111	0.004390655	6	Last Training	4	50.6	489.03	11.17	3
G2	5486	m	w15/9273	j21	4	44390	63	86	44453	0.723611111	0.004390655	6	Last Training	6	53.7	496.05	9.82	1
G2	5486	m	w15/9273	j21	4	44390	63	86	44453	0.723611111	0.004390655	6	Last Training	7	113.93	479.16	4.5	2
G2	5486	m	w15/9273	j21	4	44390	79	116	44469	0.65	0.004013267	7	After Surgery	1	32.55	350.11	11.71	1
G2	5486	m	w15/9273	j21	4	44390	79	116	44469	0.65	0.004013267	7	After Surgery	2	78.73	750.92	9.78	2
G2	5486	m	w15/9273	j21	4	44390	79	116	44469	0.65	0.004013267	7	After Surgery	3	176.5	496.45	2.84	1
G2	5486	m	w15/9273	j21	4	44390	79	116	44469	0.65	0.004013267	7	After Surgery	4	28.1	302.74	11.76	1
G2	5486	m	w15/9273	j21	4	44390	79	116	44469	0.65	0.004013267	7	After Surgery	5	19.83	273.52	16.78	1
G2	5486	m	w15/9273	j21	4	44390	90	126	44480	0.634722222	0.003932147	7	After Surgery	1	65.07	412.82	6.58	2
G2	5486	m	w15/9273	j21	4	44390	90	126	44480	0.634722222	0.003932147	7	After Surgery	2	44.2	319.67	7.63	1
G2	5486	m	w15/9273	j21	4	44390	90	126	44480	0.634722222	0.003932147	7	After Surgery	3	39.53	300.71	9.25	1
G2	5486	m	w15/9273	j21	4	44390	90	126	44480	0.634722222	0.003932147	7	After Surgery	4	146.47	710.29	4.88	3
G2	5486	m	w15/9273	j21	4	44390	90	126	44480	0.634722222	0.003932147	7	After Surgery	5	161.6	955.11	6.05	3
G2	5506	f	w15/9504	h21	4	44388	52	140	44440	0.711805556	0.00433168	1	First Training	2	97.6	1237.75	12.72	7
G2	5506	f	w15/9504	h21	4	44388	64	105	44452	0.697222222	0.004257996	6	Last Training	6	16.4	280.88	18.24	1
G2	5506	f	w15/9504	h21	5	44388	64	105	44452	0.697222222	0.004257996	6	Last Training	7	63.4	300.45	11.45	1
G2	5506	f	w15/9504	h21	5	44388	80	92	44468	0.677777778	0.004158344	7	After Surgery	1	35.9	366.23	11.14	1
G2	5506	f	w15/9504	h21	5	44388	80	92	44468	0.677777778	0.004158344	7	After Surgery	2	40.43	432.05	10.81	3
G2	5506	f	w15/9504	h21	5	44388	80	92	44468	0.677777778	0.004158344	7	After Surgery	3	31.33	385.37	12.58	2
G2	5506	f	w15/9504	h21	5	44388	80	92	44468	0.677777778	0.004158344	7	After Surgery	4	38.47	356.16	9.41	2
G2	5506	f	w15/9504	h21	5	44388	93	112	44481	0.73125	0.00442849	7	After Surgery	1	37.5	571.92	16.08	2
G2	5506	f	w15/9504	h21	5	44388	93	112	44481	0.73125	0.00442849	7	After Surgery	2	22.17	515.71	28.03	4
G2	5506	f	w15/9504	h21	5	44388	93	112	44481	0.73125	0.00442849	7	After Surgery	3	15.97	340.81	24.29	3
G2	5506	f	w15/9504	h21	5	44388	93	112	44481	0.73125	0.00442849	7	After Surgery	4	20	266.83	15.48	1
G2	5506	f	w15/9504	h21	5	44388	93	112	44481	0.73125	0.00442849	7	After Surgery	5	74.41	479.01	6.92	1
G2	5487	f	w17/7604	i21	5	44389	51		44440	0.734027778	0.004442184	1	First Training	1	498.33	4486.83	9.02	17
G2	5487	f	w17/7604	i21	5	44389	51		44440	0.734027778	0.004442184	1	First Training	2	246.47	2432.05	10.14	14
G2	5487	f	w17/7604	i21	4	44389	63	99	44452	0.679166667	0.004165515	6	Last Training	3	14.3	289.01	28.33	1
G2	5487	f	w17/7604	i21	4	44389	63	99	44452	0.679166667	0.004165515	6	Last Training	4	23.3	340.67	16.73	1
G2	5487	f	w17/7604	i21	4	44389	63	99	44452	0.679166667	0.004165515	6	Last Training	5	16.83	324.46	20.49	2
G2	5487	f	w17/7604	i21	4	44389	63	99	44452	0.679166667	0.004165515	6	Last Training	6	40.5	393.41	10.53	2
G2	5487	f	w17/7604	i21	4	44389	63	99	44452	0.679166667	0.004165515	6	Last Training	7	66.1	647.5	10.55	2
G2	5487	f	w17/7604	i21	4	44389	79	103	44468	0.696527778	0.004254464	7	After Surgery	1	77.43	414.69	5.49	2
G2	5487	f	w17/7604	i21	4	44389	79	103	44468	0.696527778	0.004254464	7	After Surgery	2	18.17	309.43	18.91	2
G2	5487	f	w17/7604	i21	4	44389	79	103	44468	0.696527778	0.004254464	7	After Surgery	3	12.2	273.22	24.99	1
G2	5487	f	w17/7604	i21	4	44389	79	103	44468	0.696527778	0.004254464	7	After Surgery	4	15.97	362.52	23.14	2
G2	5487	f	w17/7604	i21	4	44389	79	103	44468	0.696527778	0.004254464	7	After Surgery	5	67.4	479.23	7.43	3
G2	5487	f	w17/7604	i21	4	44389	92	106	44481	0.631944444	0.003917299	7	After Surgery	1	35.37	495.94	14.79	2
G2	5487	f	w17/7604	i21	4	44389	92	106	44481	0.631944444	0.003917299	7	After Surgery	2	15.9	339.72	23.06	2
G2	5487	f	w17/7604	i21	4	44389	92	106	44481	0.631944444	0.003917299	7	After Surgery	3	15.3	339.31	23.08	2
G2	5487	f	w17/7604	i21	4	44389	92	106	44481	0.631944444	0.003917299	7	After Surgery	4	13.87	316.43	24.4	2
G2	5487	f	w17/7604	i21	4	44389	92	106	44481	0.631944444	0.003917299	7	After Surgery	5	45.5	303.36	8.26	1
G2	5485	f	w15/9273	j21	4	44390	50		44440	0.747222222	0.004506762	1	First Training	1	203.17	2492.08	12.43	12
G2	5485	f	w15/9273	j21	4	44390	50		44440	0.747222222	0.004506762	1	First Training	2	89.63	790.83	8.98	4
G2	5485	f	w15/9273	j21	4	44390	62	100	44452	0.7375	0.004459254	6	Last Training	1	21.1	340.76	24.11	2
G2	5485	f	w15/9273	j21	4	44390	62	100	44452	0.7375	0.004459254	6	Last Training	2	24	396.72	20.95	3
G2	5485	f	w15/9273	j21	4	44390	62	100	44452	0.7375	0.004459254	6	Last Training	3	11.77	322.18	27.93	2
G2	5485	f	w15/9273	j21	4	44390	62	100	44452	0.7375	0.004459254	6	Last Training	4	12.93	307.49	32.14	1
G2	5485	f	w15/9273	j21	4	44390	62	100	44452	0.7375	0.004459254	6	Last Training	5	13.7	332.14	25.35	2
G2	5485	f	w15/9273	j21	4	44390	62	100	44452	0.7375	0.004459254	6	Last Training	6	14.63	327.63	25.46	2
G2	5485	f	w15/9273	j21	4	44390	62	100	44452	0.7375	0.004459254	6	Last Training	7	13.27	274.24	28.87	1
G2	5485	f	w15/9273	j21	4	44390	91	98	44481	0.709027778	0.004317716	7	After Surgery	1	87.03	394.08	4.72	1
G2	5485	f	w15/9273	j21	4	44390	91	98	44481	0.709027778	0.004317716	7	After Surgery	2	13.63	274.38	22.61	1
G2	5485	f	w15/9273	j21	4	44390	91	98	44481	0.709027778	0.004317716	7	After Surgery	3	23.03	275.33	15.56	1
G2	5485	f	w15/9273	j21	4	44390	91	98	44481	0.709027778	0.004317716	7	After Surgery	4	17.2	364.89	22.43	2
G2	5485	f	w15/9273	j21	4	44390	91	98	44481	0.709027778	0.004317716	7	After Surgery	5	82.4	913.33	11.15	4
G2	5483	f	w15/9273	j21	4	44390	62	87	44452	0.717361111	0.004359509	6	Last Training	1	11.93	300.64	27.09	1
G2	5483	f	w15/9273	j21	4	44390	62	87	44452	0.717361111	0.004359509	6	Last Training	2	11.13	326.39	34.72	1
G2	5483	f	w15/9273	j21	4	44390	62	87	44452	0.717361111	0.004359509	6	Last Training	3	12.63	326.09	32.39	1
G2	5483	f	w15/9273	j21	4	44390	62	87	44452	0.717361111	0.004359509	6	Last Training	4	16.8	357.04	34.33	1
G2	5483	f	w15/9273	j21	4	44390	62	87	44452	0.717361111	0.004359509	6	Last Training	5	46.3	771.43	17.53	2
G2	5483	f	w15/9273	j21	4	44390	62	87	44452	0.717361111	0.004359509	6	Last Training	6	44.9	603.89	13.89	3
G2	5483	f	w15/9273	j21	4	44390	62	87	44452	0.717361111	0.004359509	6	Last Training	7	39.3	465.1	13.95	3
G2	5483	f	w15/9273	j21	4	44390	78	105	44468	0.652777778	0.004027916	7	After Surgery	1	18	304.51	19.07	1
G2	5483	f	w15/9273	j21	4	44390	78	105	44468	0.652777778	0.004027916	7	After Surgery	2	13.93	315.43	25.03	2
G2	5483	f	w15/9273	j21	4	44390	78	105	44468	0.652777778	0.004027916	7	After Surgery	3	13.63	309.82	24.02	2
G2	5483	f	w15/9273	j21	4	44390	78	105	44468	0.652777778	0.004027916	7	After Surgery	4	20.1	389.24	21.47	1
G2	5483	f	w15/9273	j21	4	44390	78	105	44468	0.652777778	0.004027916	7	After Surgery	5	29.43	435.84	15.66	2
G2	5483	f	w15/9273	j21	4	44390	91	117	44481	0.646527778	0.003994912	7	After Surgery	1	40.53	552.35	15.81	1
G2	5483	f	w15/9273	j21	4	44390	91	117	44481	0.646527778	0.003994912	7	After Surgery	2	29.7	308.94	11.23	1
G2	5483	f	w15/9273	j21	4	44390	91	117	44481	0.646527778	0.003994912	7	After Surgery	3	68	587.54	9.25	2
G2	5483	f	w15/9273	j21	4	44390	91	117	44481	0.646527778	0.003994912	7	After Surgery	4	115.8	983.74	8.71	6
G2	5509	f	w15/9504	h21	4	44388	53		44441	0.692361111	0.004233232	1	First Training	1	222.33	2049.18	9.34	12
G2	5509	f	w15/9504	h21	4	44388	53		44441	0.692361111	0.004233232	1	First Training	2	194.2	1554.34	8.2	7
G2	5509	f	w15/9504	h21	5	44388	65	109	44453	0.747916667	0.004510139	6	Last Training	1	18.6	406.72	22.14	3
G2	5509	f	w15/9504	h21	5	44388	65	109	44453	0.747916667	0.004510139	6	Last Training	2	24.2	403.28	20.13	2
G2	5509	f	w15/9504	h21	5	44388	65	109	44453	0.747916667	0.004510139	6	Last Training	3	25.73	656.51	26.02	3
G2	5509	f	w15/9504	h21	5	44388	65	109	44453	0.747916667	0.004510139	6	Last Training	4	21.97	306.12	24.1	2
G2	5509	f	w15/9504	h21	5	44388	65	109	44453	0.747916667	0.004510139	6	Last Training	5	13.6	295.81	23.23	1
G2	5509	f	w15/9504	h21	5	44388	65	109	44453	0.747916667	0.004510139	6	Last Training	6	38.1	406.44	11.41	1
G2	5509	f	w15/9504	h21	5	44388	65	109	44453	0.747916667	0.004510139	6	Last Training	7	19.9	332.15	20.72	1
G2	5509	f	w15/9504	h21	5	44388	81	122	44469	0.748611111	0.004513514	7	After Surgery	1	24.5	327.79	17.16	2
G2	5509	f	w15/9504	h21	5	44388	81	122	44469	0.748611111	0.004513514	7	After Surgery	2	13.5	289.23	25.3	2
G2	5509	f	w15/9504	h21	5	44388	81	122	44469	0.748611111	0.004513514	7	After Surgery	3	31	343.57	13.78	1
G2	5509	f	w15/9504	h21	5	44388	81	122	44469	0.748611111	0.004513514	7	After Surgery	4	13.67	271.34	21.25	1
G2	5509	f	w15/9504	h21	5	44388	81	122	44469	0.748611111	0.004513514	7	After Surgery	5	43.47	360.1	8.56	2
G2	5509	f	w15/9504	h21	5	44388	92	99	44480	0.685416667	0.004197683	7	After Surgery	1	14.87	282.5	25.3	1
G2	5509	f	w15/9504	h21	5	44388	92	99	44480	0.685416667	0.004197683	7	After Surgery	2	13.63	272.03	28.94	1
G2	5509	f	w15/9504	h21	5	44388	92	99	44480	0.685416667	0.004197683	7	After Surgery	3	13.7	270.63	24.68	1
G2	5509	f	w15/9504	h21	5	44388	92	99	44480	0.685416667	0.004197683	7	After Surgery	4	22.1	274.11	26.02	1
G2	5509	f	w15/9504	h21	5	44388	92	99	44480	0.685416667	0.004197683	7	After Surgery	5	66.43	504.42	8.2	1
G2	5481	m	w15/9504	h21	5	44388	53		44441	0.728472222	0.004414762	1	First Training	1	128.5	617.51	5.03	4
G2	5481	m	w15/9504	h21	5	44388	65	107	44453	0.697916667	0.004261525	6	Last Training	1	218.07	771.65	3.55	4
G2	5481	m	w15/9504	h21	5	44388	65	107	44453	0.697916667	0.004261525	6	Last Training	2	231.87	432.1	1.93	1
G2	5481	m	w15/9504	h21	5	44388	65	107	44453	0.697916667	0.004261525	6	Last Training	3	55.1	346.92	6.33	1
G2	5481	m	w15/9504	h21	5	44388	65	107	44453	0.697916667	0.004261525	6	Last Training	6	76.6	419.09	5.63	2
G2	5481	m	w15/9504	h21	5	44388	81	113	44469	0.679861111	0.004169097	7	After Surgery	1	29.37	292.76	10.3	1
G2	5481	m	w15/9504	h21	5	44388	81	113	44469	0.679861111	0.004169097	7	After Surgery	2	84.87	671.36	8.07	2
G2	5481	m	w15/9504	h21	5	44388	81	113	44469	0.679861111	0.004169097	7	After Surgery	4	35.73	332.05	9.58	1
G2	5481	m	w15/9504	h21	5	44388	81	113	44469	0.679861111	0.004169097	7	After Surgery	5	128.17	727.78	5.7	3
G2	5481	m	w15/9504	h21	5	44388	92	89	44480	0.652083333	0.004024257	7	After Surgery	1	18	275.68	17.82	1
G2	5481	m	w15/9504	h21	5	44388	92	89	44480	0.652083333	0.004024257	7	After Surgery	2	12.4	272.41	25.3	1
G2	5481	m	w15/9504	h21	5	44388	92	89	44480	0.652083333	0.004024257	7	After Surgery	3	24.8	468.67	20.38	2
G2	5481	m	w15/9504	h21	5	44388	92	89	44480	0.652083333	0.004024257	7	After Surgery	5	21.93	329.34	25.33	2
G2	5490	m	w17/7604	i21	5	44389	52		44441	0.75	0.004520257	1	First Training	2	234.2	1454.17	6.44	5
G2	5490	m	w17/7604	i21	5	44389	64	101	44453	0.679861111	0.004169097	6	Last Training	1	10.1	272.54	28.59	1
G2	5490	m	w17/7604	i21	4	44389	64	101	44453	0.679861111	0.004169097	6	Last Training	2	10.9	271.7	36.39	1
G2	5490	m	w17/7604	i21	4	44389	64	101	44453	0.679861111	0.004169097	6	Last Training	3	13.33	284.73	31.52	1
G2	5490	m	w17/7604	i21	4	44389	64	101	44453	0.679861111	0.004169097	6	Last Training	4	14.97	283.07	24.47	1
G2	5490	m	w17/7604	i21	4	44389	64	101	44453	0.679861111	0.004169097	6	Last Training	5	23.8	409.41	20.75	2
G2	5490	m	w17/7604	i21	4	44389	64	101	44453	0.679861111	0.004169097	6	Last Training	6	26.2	622.21	24.89	4
G2	5490	m	w17/7604	i21	4	44389	64	101	44453	0.679861111	0.004169097	6	Last Training	7	25.53	274.32	26.89	1
G2	5490	m	w17/7604	i21	4	44389	80	99	44469	0.715277778	0.004349089	7	After Surgery	1	75.47	603.6	8.24	2
G2	5490	m	w17/7604	i21	4	44389	80	99	44469	0.715277778	0.004349089	7	After Surgery	2	12.33	317.46	25.81	2
G2	5490	m	w17/7604	i21	4	44389	80	99	44469	0.715277778	0.004349089	7	After Surgery	3	12.6	269.12	30.7	1
G2	5490	m	w17/7604	i21	4	44389	80	99	44469	0.715277778	0.004349089	7	After Surgery	4	10.3	272.36	32.42	1
G2	5490	m	w17/7604	i21	4	44389	80	99	44469	0.715277778	0.004349089	7	After Surgery	5	11.27	274.67	27.11	1
G2	5490	m	w17/7604	i21	4	44389	91	109	44480	0.670833333	0.004122371	7	After Surgery	1	19.53	368.18	20.57	1
G2	5490	m	w17/7604	i21	4	44389	91	109	44480	0.670833333	0.004122371	7	After Surgery	2	8.8	268.11	34.67	1
G2	5490	m	w17/7604	i21	4	44389	91	109	44480	0.670833333	0.004122371	7	After Surgery	3	10.23	274.78	32.2	1
G2	5490	m	w17/7604	i21	4	44389	91	109	44480	0.670833333	0.004122371	7	After Surgery	4	9.8	270.91	31.5	1
G2	5490	m	w17/7604	i21	4	44389	91	109	44480	0.670833333	0.004122371	7	After Surgery	5	11.17	275.34	31.65	1
G2	5482	m	w15/9504	h21	4	44388	53		44441	0.767361111	0.004603811	1	First Training	1	395.7	2480.77	6.42	10
G2	5482	m	w15/9504	h21	4	44388	53		44441	0.767361111	0.004603811	1	First Training	2	247.17	2294.91	9.4	7
G2	5482	m	w15/9504	h21	5	44388	65	93	44453	0.770138889	0.004617051	6	Last Training	1	28	338.17	15.66	2
G2	5482	m	w15/9504	h21	5	44388	65	93	44453	0.770138889	0.004617051	6	Last Training	2	15.37	275.84	21.16	1
G2	5482	m	w15/9504	h21	5	44388	65	93	44453	0.770138889	0.004617051	6	Last Training	3	23	289.8	17.35	1
G2	5482	m	w15/9504	h21	5	44388	65	93	44453	0.770138889	0.004617051	6	Last Training	4	38.3	353.63	25.02	1
G2	5482	m	w15/9504	h21	5	44388	65	93	44453	0.770138889	0.004617051	6	Last Training	5	32.3	339.63	11.37	2
G2	5482	m	w15/9504	h21	5	44388	65	93	44453	0.770138889	0.004617051	6	Last Training	6	82.6	555.61	6.8	3
G2	5482	m	w15/9504	h21	5	44388	65	93	44453	0.770138889	0.004617051	6	Last Training	7	115.57	592.42	5.5	1
G2	5482	m	w15/9504	h21	5	44388	81	101	44469	0.697916667	0.004261525	7	After Surgery	1	17.03	297.47	18.51	1
G2	5482	m	w15/9504	h21	5	44388	81	101	44469	0.697916667	0.004261525	7	After Surgery	2	13.9	273.23	22.09	1
G2	5482	m	w15/9504	h21	5	44388	81	101	44469	0.697916667	0.004261525	7	After Surgery	3	13.57	275.68	27.21	1
G2	5482	m	w15/9504	h21	5	44388	81	101	44469	0.697916667	0.004261525	7	After Surgery	4	10.23	277.21	27.36	1
G2	5482	m	w15/9504	h21	5	44388	81	101	44469	0.697916667	0.004261525	7	After Surgery	5	20.23	297.91	14.92	1
G2	5482	m	w15/9504	h21	5	44388	92	140	44480	0.699305556	0.004268578	7	After Surgery	1	49.3	518.01	11.65	3
G2	5482	m	w15/9504	h21	5	44388	92	140	44480	0.699305556	0.004268578	7	After Surgery	2	16.68	271	22.84	1
G2	5482	m	w15/9504	h21	5	44388	92	140	44480	0.699305556	0.004268578	7	After Surgery	3	15.4	268.8	22.46	1
G2	5482	m	w15/9504	h21	5	44388	92	140	44480	0.699305556	0.004268578	7	After Surgery	4	13.53	273.56	21.43	1
G2	5482	m	w15/9504	h21	5	44388	92	140	44480	0.699305556	0.004268578	7	After Surgery	5	19.17	276.84	18.83	1
G3	5379	m	w15/9273	m21	5	44406	48	80	44454	0.560416667	0.003524879	1	First Training	1	328.23	2757.18	8.61	15
G3	5379	m	w15/9273	m21	5	44406	48	80	44454	0.560416667	0.003524879	1	First Training	2	189.07	1265.91	6.82	6
G3	5379	m	w15/9273	m21	6	44406	60	97	44466	0.694444444	0.004243858	6	Last Training	1	24.3	323.3	15.37	2
G3	5379	m	w15/9273	m21	6	44406	60	97	44466	0.694444444	0.004243858	6	Last Training	2	24.7	273.95	12.45	1
G3	5379	m	w15/9273	m21	6	44406	60	97	44466	0.694444444	0.004243858	6	Last Training	3	87.43	305.07	3.63	1
G3	5379	m	w15/9273	m21	6	44406	60	97	44466	0.694444444	0.004243858	6	Last Training	4	47.07	408.29	9.66	3
G3	5379	m	w15/9273	m21	6	44406	60	97	44466	0.694444444	0.004243858	6	Last Training	5	41.5	342.43	8.49	2
G3	5379	m	w15/9273	m21	6	44406	60	97	44466	0.694444444	0.004243858	6	Last Training	6	84.27	389.21	5.14	2
G3	5379	m	w15/9273	m21	6	44406	75	119	44481	0.672916667	0.004133184	7	After Surgery	1	153.03	390.74	3.04	1
G3	5379	m	w15/9273	m21	6	44406	75	119	44481	0.672916667	0.004133184	7	After Surgery	2	37.07	363.19	10.22	2
G3	5379	m	w15/9273	m21	6	44406	75	119	44481	0.672916667	0.004133184	7	After Surgery	3	40.57	311.91	8.74	1
G3	5381	f	w18/2367	l21	6	44398	56	100	44454	0.572222222	0.003590944	1	First Training	1	126.7	569.23	4.58	2
G3	5381	f	w18/2367	l21	6	44398	56	100	44454	0.572222222	0.003590944	1	First Training	2	235.03	1361.42	5.8	6
G3	5381	f	w18/2367	l21	2	44398	68		44466	0.657638889	0.004053477	6	Last Training	1	16.93	291.72	23.15	1
G3	5381	f	w18/2367	l21	2	44398	68		44466	0.657638889	0.004053477	6	Last Training	2	25.47	355.92	18.41	2
G3	5381	f	w18/2367	l21	2	44398	68		44466	0.657638889	0.004053477	6	Last Training	3	35.53	344.51	10.08	2
G3	5381	f	w18/2367	l21	2	44398	68		44466	0.657638889	0.004053477	6	Last Training	4	85.33	549.71	6.95	2
G3	5381	f	w18/2367	l21	2	44398	85	105	44483	0.642361111	0.003972823	7	After Surgery	1	32.43	489.84	16.1	4
G3	5381	f	w18/2367	l21	2	44398	85	105	44483	0.642361111	0.003972823	7	After Surgery	2	10.13	272.87	28.52	1
G3	5381	f	w18/2367	l21	2	44398	85	105	44483	0.642361111	0.003972823	7	After Surgery	3	21.67	289.3	15.02	1
G3	5381	f	w18/2367	l21	2	44398	85	105	44483	0.642361111	0.003972823	7	After Surgery	4	11.1	271.93	25.9	1
G3	5381	f	w18/2367	l21	2	44398	85	105	44483	0.642361111	0.003972823	7	After Surgery	5	45.53	336.61	7.74	1
G3	5371	f	w15/9273	m21	2	44406	48	68	44454	0.582638889	0.003648822	1	First Training	1	282.4	3157.07	11.66	12
G3	5371	f	w15/9273	m21	2	44406	48	68	44454	0.582638889	0.003648822	1	First Training	2	229.93	1944.17	8.58	12
G3	5371	f	w15/9273	m21	6	44406	60	90	44466	0.713888889	0.004342132	6	Last Training	1	17.17	289.53	20.98	1
G3	5371	f	w15/9273	m21	6	44406	60	90	44466	0.713888889	0.004342132	6	Last Training	2	15.9	286.51	23.81	1
G3	5371	f	w15/9273	m21	6	44406	60	90	44466	0.713888889	0.004342132	6	Last Training	3	18.33	298.6	17.1	2
G3	5371	f	w15/9273	m21	6	44406	60	90	44466	0.713888889	0.004342132	6	Last Training	4	39.8	519.68	13.29	2
G3	5371	f	w15/9273	m21	6	44406	60	90	44466	0.713888889	0.004342132	6	Last Training	5	24.1	377.86	17.55	2
G3	5371	f	w15/9273	m21	6	44406	60	90	44466	0.713888889	0.004342132	6	Last Training	6	23.17	379.77	17.72	2
G3	5371	f	w15/9273	m21	6	44406	78	97	44484	0.626388889	0.003887512	7	After Surgery	1	9.9	274.03	30	1
G3	5371	f	w15/9273	m21	6	44406	78	97	44484	0.626388889	0.003887512	7	After Surgery	2	9.17	272.62	31.46	1
G3	5371	f	w15/9273	m21	6	44406	78	97	44484	0.626388889	0.003887512	7	After Surgery	3	9.2	277.14	33.39	1
G3	5371	f	w15/9273	m21	6	44406	78	97	44484	0.626388889	0.003887512	7	After Surgery	4	25.63	467.25	19.69	2
G3	5371	f	w15/9273	m21	6	44406	78	97	44484	0.626388889	0.003887512	7	After Surgery	5	64.43	524.16	8.3	2
G3	5374	f	w15/9273	m21	6	44406	48	67	44454	0.595833333	0.003721564	1	First Training	1	327.67	4196.46	12.93	18
G3	5374	f	w15/9273	m21	6	44406	48	67	44454	0.595833333	0.003721564	1	First Training	2	309.97	3710.41	12.19	17
G3	5374	f	w15/9273	m21	6	44406	60	70	44466	0.749305556	0.004516887	6	Last Training	1	189.57	511.61	2.73	2
G3	5374	f	w15/9273	m21	6	44406	60	70	44466	0.749305556	0.004516887	6	Last Training	2	12.37	342.34	31.41	1
G3	5374	f	w15/9273	m21	6	44406	60	70	44466	0.749305556	0.004516887	6	Last Training	3	12.77	270.13	25.48	1
G3	5374	f	w15/9273	m21	6	44406	60	70	44466	0.749305556	0.004516887	6	Last Training	4	15.93	352.38	23.13	2
G3	5374	f	w15/9273	m21	6	44406	60	70	44466	0.749305556	0.004516887	6	Last Training	5	17	363.96	26.06	2
G3	5374	f	w15/9273	m21	6	44406	60	70	44466	0.749305556	0.004516887	6	Last Training	6	18.8	544.39	30.02	1
G3	5374	f	w15/9273	m21	6	44406	60	70	44466	0.749305556	0.004516887	6	Last Training	7	75.2	1016.25	13.8	3
G3	5378	f	w15/9273	m21	6	44406	48	73	44454	0.609027778	0.003793659	1	First Training	1	261.73	2831.5	11.69	13
G3	5378	f	w15/9273	m21	6	44406	48	73	44454	0.609027778	0.003793659	1	First Training	2	24.6	348.06	15.49	2
G3	5378	f	w15/9273	m21	6	44406	60	87	44466	0.730555556	0.004425061	6	Last Training	1	16.2	376.66	23.69	3
G3	5378	f	w15/9273	m21	6	44406	60	87	44466	0.730555556	0.004425061	6	Last Training	2	25.8	522.18	20.89	2
G3	5378	f	w15/9273	m21	6	44406	60	87	44466	0.730555556	0.004425061	6	Last Training	3	22.87	290.19	13.46	1
G3	5378	f	w15/9273	m21	6	44406	60	87	44466	0.730555556	0.004425061	6	Last Training	4	21.3	288.63	14.48	1
G3	5378	f	w15/9273	m21	6	44406	60	87	44466	0.730555556	0.004425061	6	Last Training	5	179.3	945.62	5.33	7
G3	5378	f	w15/9273	m21	6	44406	77	92	44483	0.725694444	0.004400999	7	After Surgery	1	19.43	324.9	17.75	3
G3	5378	f	w15/9273	m21	6	44406	77	92	44483	0.725694444	0.004400999	7	After Surgery	2	11.3	326	28.93	2
G3	5378	f	w15/9273	m21	6	44406	77	92	44483	0.725694444	0.004400999	7	After Surgery	3	11.7	358.62	32.21	2
G3	5378	f	w15/9273	m21	6	44406	77	92	44483	0.725694444	0.004400999	7	After Surgery	4	12.6	313.21	31.74	2
G3	5378	f	w15/9273	m21	6	44406	77	92	44483	0.725694444	0.004400999	7	After Surgery	5	14	367.15	29.69	2
G3	5375	m	w15/9273	m21	6	44406	79	80	44485	0.5625	0.003536573	1	First Training	1	299.53	3819.92	12.88	16
G3	5375	m	w15/9273	m21	6	44406	79	80	44485	0.5625	0.003536573	1	First Training	2	222.73	1709.71	7.82	8
G3	5375	m	w15/9273	m21	6	44406	61	103	44467	0.680555556	0.004172677	6	Last Training	1	19.37	307.27	16.32	2
G3	5375	m	w15/9273	m21	6	44406	61	103	44467	0.680555556	0.004172677	6	Last Training	2	27.27	445.63	16.77	3
G3	5375	m	w15/9273	m21	6	44406	61	103	44467	0.680555556	0.004172677	6	Last Training	3	53.73	534.84	10.07	3
G3	5375	m	w15/9273	m21	6	44406	61	103	44467	0.680555556	0.004172677	6	Last Training	4	41.97	476.78	11.74	3
G3	5375	m	w15/9273	m21	6	44406	61	103	44467	0.680555556	0.004172677	6	Last Training	5	20.8	281.9	14.36	1
G3	5375	m	w15/9273	m21	6	44406	61	103	44467	0.680555556	0.004172677	6	Last Training	6	29.27	356.35	12.93	2
G3	5375	m	w15/9273	m21	6	44406	61	103	44467	0.680555556	0.004172677	6	Last Training	7	93.07	777.92	8.39	5
G3	5375	m	w15/9273	m21	6	44406	76	99	44482	0.6375	0.003946965	7	After Surgery	1	19.7	329.44	18.34	2
G3	5375	m	w15/9273	m21	6	44406	76	99	44482	0.6375	0.003946965	7	After Surgery	2	10.97	276.5	29.42	2
G3	5375	m	w15/9273	m21	6	44406	76	99	44482	0.6375	0.003946965	7	After Surgery	3	24.2	485.81	23.51	3
G3	5375	m	w15/9273	m21	6	44406	76	99	44482	0.6375	0.003946965	7	After Surgery	4	19.07	374.47	21.73	2
G3	5375	m	w15/9273	m21	6	44406	76	99	44482	0.6375	0.003946965	7	After Surgery	5	37.3	544.45	15.17	3
G3	5484	f	w15/9273	j21	6	44390	65	82	44455	0.557638889	0.003509262	1	First Training	1	495.63	3085.87	6.27	19
G3	5484	f	w15/9273	j21	6	44390	65	82	44455	0.557638889	0.003509262	1	First Training	2	240.5	1366.28	5.77	7
G3	5484	f	w15/9273	j21	5	44390	77	112	44467	0.672222222	0.004129582	6	Last Training	1	14.43	276.15	20.71	1
G3	5484	f	w15/9273	j21	5	44390	77	112	44467	0.672222222	0.004129582	6	Last Training	2	12.4	270.66	26.54	1
G3	5484	f	w15/9273	j21	5	44390	77	112	44467	0.672222222	0.004129582	6	Last Training	3	16.53	280.25	23.88	1
G3	5484	f	w15/9273	j21	5	44390	77	112	44467	0.672222222	0.004129582	6	Last Training	4	42.47	540.45	12.95	3
G3	5484	f	w15/9273	j21	5	44390	77	112	44467	0.672222222	0.004129582	6	Last Training	5	19.2	319.77	18.96	2
G3	5484	f	w15/9273	j21	5	44390	77	112	44467	0.672222222	0.004129582	6	Last Training	6	23.6	351.99	15.67	2
G3	5484	f	w15/9273	j21	5	44390	92	116	44482	0.651388889	0.004020595	7	After Surgery	1	23.43	310.09	14.2	3
G3	5484	f	w15/9273	j21	5	44390	92	116	44482	0.651388889	0.004020595	7	After Surgery	2	12.73	271.7	22.39	1
G3	5484	f	w15/9273	j21	5	44390	92	116	44482	0.651388889	0.004020595	7	After Surgery	3	12.77	340.55	30.96	1
G3	5484	f	w15/9273	j21	5	44390	92	116	44482	0.651388889	0.004020595	7	After Surgery	4	11.43	270.1	26.83	1
G3	5484	f	w15/9273	j21	5	44390	92	116	44482	0.651388889	0.004020595	7	After Surgery	5	42.2	657.2	15.93	5
G3	5380	f	w15/9273	m21	5	44406	49	73	44455	0.572222222	0.003590944	1	First Training	1	231.2	1551.1	6.82	10
G3	5380	f	w15/9273	m21	5	44406	49	73	44455	0.572222222	0.003590944	1	First Training	2	73.93	727.64	9.9	5
G3	5380	f	w15/9273	m21	6	44406	61	97	44467	0.700694444	0.004275622	6	Last Training	1	22.1	436.77	21.52	2
G3	5380	f	w15/9273	m21	6	44406	61	97	44467	0.700694444	0.004275622	6	Last Training	2	15.9	318.98	23.92	2
G3	5380	f	w15/9273	m21	6	44406	61	97	44467	0.700694444	0.004275622	6	Last Training	3	13.57	302.94	25.67	2
G3	5380	f	w15/9273	m21	6	44406	61	97	44467	0.700694444	0.004275622	6	Last Training	4	20.07	335.37	18.03	2
G3	5380	f	w15/9273	m21	6	44406	61	97	44467	0.700694444	0.004275622	6	Last Training	5	30.33	351.72	12.33	2
G3	5380	f	w15/9273	m21	6	44406	61	97	44467	0.700694444	0.004275622	6	Last Training	6	43.23	387.41	9.34	2
G3	5380	f	w15/9273	m21	6	44406	61	97	44467	0.700694444	0.004275622	6	Last Training	7	156.57	829.68	5.4	5
G3	5380	f	w15/9273	m21	6	44406	74	102	44480	0.715277778	0.004349089	7	After Surgery	1	21.57	435.88	21.72	2
G3	5380	f	w15/9273	m21	6	44406	74	102	44480	0.715277778	0.004349089	7	After Surgery	2	11.9	337.14	35.49	2
G3	5380	f	w15/9273	m21	6	44406	74	102	44480	0.715277778	0.004349089	7	After Surgery	3	10.47	308.41	36.86	2
G3	5380	f	w15/9273	m21	6	44406	74	102	44480	0.715277778	0.004349089	7	After Surgery	4	10.37	315.85	35.36	2
G3	5380	f	w15/9273	m21	6	44406	74	102	44480	0.715277778	0.004349089	7	After Surgery	5	113.37	539.81	4.83	2
G3	5381	f	w18/2367	l21	6	44398	56	106	44454	0.572222222	0.003590944	1	First Training	1	126.7	569.23	4.58	2
G3	5381	f	w18/2367	l21	6	44398	56	106	44454	0.572222222	0.003590944	1	First Training	2	235.03	1361.42	5.8	6
G3	5381	f	w18/2367	l21	5	44398	68		44466	0.657638889	0.004053477	6	Last Training	1	22.73	291.72	23.15	1
G3	5381	f	w18/2367	l21	5	44398	68		44466	0.657638889	0.004053477	6	Last Training	2	29.1	355.92	18.41	2
G3	5381	f	w18/2367	l21	5	44398	68		44466	0.657638889	0.004053477	6	Last Training	3	35.53	344.51	10.08	2
G3	5381	f	w18/2367	l21	5	44398	68		44466	0.657638889	0.004053477	6	Last Training	4	86.17	549.71	6.95	2
G3	5381	f	w18/2367	l21	5	44398	85	105	44483	0.642361111	0.003972823	7	After Surgery	1	32.7	489.84	16.1	4
G3	5381	f	w18/2367	l21	5	44398	85	105	44483	0.642361111	0.003972823	7	After Surgery	2	13.5	272.87	28.52	1
G3	5381	f	w18/2367	l21	5	44398	85	105	44483	0.642361111	0.003972823	7	After Surgery	3	22.7	289.3	15.02	1
G3	5381	f	w18/2367	l21	5	44398	85	105	44483	0.642361111	0.003972823	7	After Surgery	4	12.1	271.93	25.9	1
G3	5381	f	w18/2367	l21	5	44398	85	105	44483	0.642361111	0.003972823	7	After Surgery	5	46.93	336.61	7.74	1
G3	5488	m	w17/7604	i21	5	44389	66	91	44455	0.59375	0.003710121	1	First Training	1	262.27	1121.72	4.3	7
G3	5488	m	w17/7604	i21	5	44389	66	91	44455	0.59375	0.003710121	1	First Training	2	100	751.06	7.52	4
G3	5488	m	w17/7604	i21	5	44389	78	98	44467	0.722222222	0.004383749	6	Last Training	1	21.37	355.05	18.3	2
G3	5488	m	w17/7604	i21	5	44389	78	98	44467	0.722222222	0.004383749	6	Last Training	2	15.6	300.88	23.51	1
G3	5488	m	w17/7604	i21	5	44389	78	98	44467	0.722222222	0.004383749	6	Last Training	3	20.5	355.69	19.16	2
G3	5488	m	w17/7604	i21	5	44389	78	98	44467	0.722222222	0.004383749	6	Last Training	4	19.5	392.88	23.43	2
G3	5488	m	w17/7604	i21	5	44389	78	98	44467	0.722222222	0.004383749	6	Last Training	5	18.5	317.52	23.99	1
G3	5488	m	w17/7604	i21	5	44389	78	98	44467	0.722222222	0.004383749	6	Last Training	6	21.5	343.81	17.36	1
G3	5488	m	w17/7604	i21	5	44389	78	98	44467	0.722222222	0.004383749	6	Last Training	7	56.7	502.06	9.58	1
G3	5488	m	w17/7604	i21	5	44389	93	102	44482	0.686805556	0.004204809	7	After Surgery	1	18.27	344.02	23.67	2
G3	5488	m	w17/7604	i21	5	44389	93	102	44482	0.686805556	0.004204809	7	After Surgery	2	10.97	272.79	30.31	1
G3	5488	m	w17/7604	i21	5	44389	93	102	44482	0.686805556	0.004204809	7	After Surgery	3	9.8	275.98	32.09	2
G3	5488	m	w17/7604	i21	5	44389	93	102	44482	0.686805556	0.004204809	7	After Surgery	4	28.17	577.73	21.27	3
G3	5488	m	w17/7604	i21	5	44389	93	102	44482	0.686805556	0.004204809	7	After Surgery	5	10.57	276.19	27.71	2
G3	5384	f	w18/2367	l21	5	44398	69	106	44467	0.656944444	0.004049831	6	Last Training	1	23	321.04	16.3	2
G3	5384	f	w18/2367	l21	5	44398	69	106	44467	0.656944444	0.004049831	6	Last Training	2	20.8	290.78	16.34	1
G3	5384	f	w18/2367	l21	5	44398	69	106	44467	0.656944444	0.004049831	6	Last Training	3	36.4	428.58	12.02	3
G3	5384	f	w18/2367	l21	5	44398	69	106	44467	0.656944444	0.004049831	6	Last Training	4	57.3	364.82	6.69	2
G3	5384	f	w18/2367	l21	5	44398	69	106	44467	0.656944444	0.004049831	6	Last Training	5	105.37	528.53	5.36	3
G3	5384	f	w18/2367	l21	5	44398	69	106	44467	0.656944444	0.004049831	6	Last Training	6	104.13	597.91	6.13	3
G3	5384	f	w18/2367	l21	5	44398	69	106	44467	0.656944444	0.004049831	6	Last Training	7	162.63	721.68	4.55	5
G3	5384	f	w18/2367	l21	5	44398	84	88	44482	0.66875	0.004111541	7	After Surgery	1	40.37	762.81	19.8	7
G3	5384	f	w18/2367	l21	5	44398	84	88	44482	0.66875	0.004111541	7	After Surgery	2	16	379.72	28.84	2
G3	5384	f	w18/2367	l21	5	44398	84	88	44482	0.66875	0.004111541	7	After Surgery	3	12.8	277.19	26.91	1
G3	5384	f	w18/2367	l21	5	44398	84	88	44482	0.66875	0.004111541	7	After Surgery	4	16	292.39	24.23	1
G3	5384	f	w18/2367	l21	5	44398	84	88	44482	0.66875	0.004111541	7	After Surgery	5	140.4	539.98	4.06	4
G3	5489	f	w17/7604	i21	5	44389	77	90	44466	0.675	0.004143979	6	Last Training	1	30.73	395.76	13.89	2
G3	5489	f	w17/7604	i21	5	44389	77	90	44466	0.675	0.004143979	6	Last Training	2	23.83	374.34	23.11	2
G3	5489	f	w17/7604	i21	5	44389	77	90	44466	0.675	0.004143979	6	Last Training	3	49.57	412.33	14.55	3
G3	5489	f	w17/7604	i21	5	44389	77	90	44466	0.675	0.004143979	6	Last Training	4	61.6	482.64	10.14	3
G3	5489	f	w17/7604	i21	5	44389	77	90	44466	0.675	0.004143979	6	Last Training	5	124.87	665.02	5.48	6
G3	5489	f	w17/7604	i21	5	44389	77	90	44466	0.675	0.004143979	6	Last Training	7	40.97	306.09	9.46	1
G3	5489	f	w17/7604	i21	5	44389	94	135	44483	0.691666667	0.004229687	7	After Surgery	1	19.6	275.29	24.29	1
G3	5489	f	w17/7604	i21	5	44389	94	135	44483	0.691666667	0.004229687	7	After Surgery	2	15.1	270.84	25.88	1
G3	5489	f	w17/7604	i21	5	44389	94	135	44483	0.691666667	0.004229687	7	After Surgery	3	31.2	422.4	14.84	1
G3	5489	f	w17/7604	i21	5	44389	94	135	44483	0.691666667	0.004229687	7	After Surgery	4	39.77	542.61	14.91	3
G3	5489	f	w17/7604	i21	5	44389	94	135	44483	0.691666667	0.004229687	7	After Surgery	5	18.1	291.77	21.25	1
G1	5967	f	w18/2370	c22	5	44739	37	72	44776	0.6875	0.004208369	1	First Training	1	286	2155.67	7.56	7
G1	5967	f	w18/2370	c22	5	44739	37	72	44776	0.6875	0.004208369	1	First Training	2	109	897.32	8.38	4
G1	5967	f	w18/2370	c22	4	44739	47	89	44786	0.718055556	0.004362978	6	Last Training	1	13	283.85	27.03	1
G1	5967	f	w18/2370	c22	4	44739	47	89	44786	0.718055556	0.004362978	6	Last Training	2	7	263.43	46.22	1
G1	5967	f	w18/2370	c22	4	44739	47	89	44786	0.718055556	0.004362978	6	Last Training	3	8	267.71	34.77	1
G1	5967	f	w18/2370	c22	4	44739	47	89	44786	0.718055556	0.004362978	6	Last Training	4	12	298.3	25.5	1
G1	5967	f	w18/2370	c22	4	44739	47	89	44786	0.718055556	0.004362978	6	Last Training	5	74	974.73	13.12	3
G1	5967	f	w18/2370	c22	4	44739	47	89	44786	0.718055556	0.004362978	6	Last Training	6	25	330.23	14.17	1
G1	5967	f	w18/2370	c22	4	44739	47	89	44786	0.718055556	0.004362978	6	Last Training	7	41	366.19	9.89	2
G1	5967	f	w18/2370	c22	4	44739	70	76	44809	0.697916667	0.004261525	7	After Surgery	1	13	275.05	21.89	1
G1	5967	f	w18/2370	c22	4	44739	70	76	44809	0.697916667	0.004261525	7	After Surgery	2	8	261.4	38.63	1
G1	5967	f	w18/2370	c22	4	44739	70	76	44809	0.697916667	0.004261525	7	After Surgery	3	7	265.29	42.56	1
G1	5967	f	w18/2370	c22	4	44739	70	76	44809	0.697916667	0.004261525	7	After Surgery	4	8	267.99	42.09	1
G1	5967	f	w18/2370	c22	4	44739	70	76	44809	0.697916667	0.004261525	7	After Surgery	5	7	261.15	46.91	1
G1	5966	m	w18/2370	c22	4	44739	37	67	44776	0.777777778	0.004653279	1	First Training	1	357	1769.67	4.98	10
G1	5966	m	w18/2370	c22	4	44739	37	67	44776	0.777777778	0.004653279	1	First Training	2	68	535.71	8.14	2
G1	5966	m	w18/2370	c22	4	44739	47	89	44786	0.777083333	0.004649996	6	Last Training	1	44	457.41	10.57	3
G1	5966	m	w18/2370	c22	4	44739	47	89	44786	0.777083333	0.004649996	6	Last Training	2	12	261.7	25.91	1
G1	5966	m	w18/2370	c22	4	44739	47	89	44786	0.777083333	0.004649996	6	Last Training	3	35	500.19	14.71	2
G1	5966	m	w18/2370	c22	4	44739	47	89	44786	0.777083333	0.004649996	6	Last Training	4	20	269.85	16.32	1
G1	5966	m	w18/2370	c22	4	44739	47	89	44786	0.777083333	0.004649996	6	Last Training	5	110	569.75	5.24	4
G1	5966	m	w18/2370	c22	4	44739	47	89	44786	0.777083333	0.004649996	6	Last Training	6	76	438.9	5.9	2
G1	5966	m	w18/2370	c22	4	44739	47	89	44786	0.777083333	0.004649996	6	Last Training	7	23	312.18	14.77	1
G1	5966	m	w18/2370	c22	4	44739	70	93	44809	0.739583333	0.00446947	7	After Surgery	1	66	520.92	7.98	2
G1	5966	m	w18/2370	c22	4	44739	70	93	44809	0.739583333	0.00446947	7	After Surgery	2	12	265.19	26.61	1
G1	5966	m	w18/2370	c22	4	44739	70	93	44809	0.739583333	0.00446947	7	After Surgery	3	8	263.6	33.65	1
G1	5966	m	w18/2370	c22	4	44739	70	93	44809	0.739583333	0.00446947	7	After Surgery	4	8	264.6	36.25	1
G1	5966	m	w18/2370	c22	4	44739	70	93	44809	0.739583333	0.00446947	7	After Surgery	5	52	361.22	7.29	3
G1	5977	m	w18/2370	c22	4	44739	38	67	44777	0.777777778	0.004653279	1	First Training	1	156	1175.45	7.84	4
G1	5977	m	w18/2370	c22	4	44739	38	67	44777	0.777777778	0.004653279	1	First Training	2	103	904.49	8.85	4
G1	5977	m	w18/2370	c22	4	44739	48	96	44787	0.758333333	0.004560535	6	Last Training	1	10	267.92	27.91	1
G1	5977	m	w18/2370	c22	4	44739	48	96	44787	0.758333333	0.004560535	6	Last Training	2	7	259.54	43.5	1
G1	5977	m	w18/2370	c22	4	44739	48	96	44787	0.758333333	0.004560535	6	Last Training	3	15	294.04	19.43	1
G1	5977	m	w18/2370	c22	4	44739	48	96	44787	0.758333333	0.004560535	6	Last Training	4	64	768.56	12.19	5
G1	5977	m	w18/2370	c22	4	44739	48	96	44787	0.758333333	0.004560535	6	Last Training	5	9	261.9	31.3	1
G1	5977	m	w18/2370	c22	4	44739	48	96	44787	0.758333333	0.004560535	6	Last Training	6	11	279.23	28.21	1
G1	5977	m	w18/2370	c22	4	44739	48	96	44787	0.758333333	0.004560535	6	Last Training	7	10	262.58	37.51	1
G1	5977	m	w18/2370	c22	4	44739	71	103	44810	0.732638889	0.004435342	7	After Surgery	1	36	439.2	13.51	2
G1	5977	m	w18/2370	c22	4	44739	71	103	44810	0.732638889	0.004435342	7	After Surgery	2	12	268.61	27.6	1
G1	5977	m	w18/2370	c22	4	44739	71	103	44810	0.732638889	0.004435342	7	After Surgery	3	16	269.44	28.07	1
G1	5977	m	w18/2370	c22	4	44739	71	103	44810	0.732638889	0.004435342	7	After Surgery	4	23	386.66	18.98	2
G1	5977	m	w18/2370	c22	4	44739	71	103	44810	0.732638889	0.004435342	7	After Surgery	5	8	265.8	43.81	1
G1	5979	f	w18/2370	c22	4	44739	38	70	44777	0.783333333	0.004679455	1	First Training	1	281	2549.27	9.29	10
G1	5979	f	w18/2370	c22	4	44739	38	70	44777	0.783333333	0.004679455	1	First Training	2	60	577.14	10.34	2
G1	5979	f	w18/2370	c22	4	44739	48	86	44787	0.726388889	0.004404443	6	Last Training	1	80	1296.94	16.16	8
G1	5979	f	w18/2370	c22	4	44739	48	86	44787	0.726388889	0.004404443	6	Last Training	2	15	399.14	31.59	2
G1	5979	f	w18/2370	c22	4	44739	48	86	44787	0.726388889	0.004404443	6	Last Training	3	106	1821.42	17.27	12
G1	5979	f	w18/2370	c22	4	44739	48	86	44787	0.726388889	0.004404443	6	Last Training	4	28	293.94	10.9	1
G1	5979	f	w18/2370	c22	4	44739	48	86	44787	0.726388889	0.004404443	6	Last Training	5	83	873.74	10.61	5
G1	5979	f	w18/2370	c22	4	44739	48	86	44787	0.726388889	0.004404443	6	Last Training	6	17	448.65	26.29	2
G1	5979	f	w18/2370	c22	4	44739	48	86	44787	0.726388889	0.004404443	6	Last Training	7	11	271.42	26.1	1
G1	5979	f	w18/2370	c22	4	44739	71	97	44810	0.740972222	0.00447627	7	After Surgery	1	18	397.39	23.33	2
G1	5979	f	w18/2370	c22	4	44739	71	97	44810	0.740972222	0.00447627	7	After Surgery	2	48	744.95	15.57	3
G1	5979	f	w18/2370	c22	4	44739	71	97	44810	0.740972222	0.00447627	7	After Surgery	3	10	264.09	29.67	1
G1	5979	f	w18/2370	c22	4	44739	71	97	44810	0.740972222	0.00447627	7	After Surgery	4	13	265.42	22.69	1
G1	5979	f	w18/2370	c22	4	44739	71	97	44810	0.740972222	0.00447627	7	After Surgery	5	11	264.17	23.31	1
G1	5981	m	w17/5190	a22	4	44734	43	80	44777	0.733333333	0.004438764	1	First Training	1	340	2483.87	7.44	8
G1	5981	m	w17/5190	a22	4	44734	43	80	44777	0.733333333	0.004438764	1	First Training	2	46	408.36	9.29	2
G1	5981	m	w17/5190	a22	5	44734	53	93	44787	0.772916667	0.004630256	6	Last Training	1	12	263.56	24.71	1
G1	5981	m	w17/5190	a22	5	44734	53	93	44787	0.772916667	0.004630256	6	Last Training	2	8	261.67	36.51	1
G1	5981	m	w17/5190	a22	5	44734	53	93	44787	0.772916667	0.004630256	6	Last Training	3	8	264.38	36.22	1
G1	5981	m	w17/5190	a22	5	44734	53	93	44787	0.772916667	0.004630256	6	Last Training	4	58	560.58	9.88	3
G1	5981	m	w17/5190	a22	5	44734	53	93	44787	0.772916667	0.004630256	6	Last Training	5	13	282.63	22.25	1
G1	5981	m	w17/5190	a22	5	44734	53	93	44787	0.772916667	0.004630256	6	Last Training	6	19	279.11	16.39	1
G1	5981	m	w17/5190	a22	5	44734	53	93	44787	0.772916667	0.004630256	6	Last Training	7	16	274.38	20.03	1
G1	5981	m	w17/5190	a22	5	44734	76	103	44810	0.713888889	0.004342132	7	After Surgery	1	18	275.96	16.04	1
G1	5981	m	w17/5190	a22	5	44734	76	103	44810	0.713888889	0.004342132	7	After Surgery	2	20	352.79	18.63	2
G1	5981	m	w17/5190	a22	5	44734	76	103	44810	0.713888889	0.004342132	7	After Surgery	3	32	384.73	12.57	2
G1	5981	m	w17/5190	a22	5	44734	76	103	44810	0.713888889	0.004342132	7	After Surgery	4	11	262.84	29.53	1
G1	5981	m	w17/5190	a22	5	44734	76	103	44810	0.713888889	0.004342132	7	After Surgery	5	40	370.78	9.71	2
G1	5982	m	w17/5190	a22	5	44734	42	85	44776	0.725	0.004397553	1	First Training	1	189	1328.41	7.06	7
G1	5982	m	w17/5190	a22	5	44734	42	85	44776	0.725	0.004397553	1	First Training	2	57	615.52	11.08	4
G1	5982	m	w17/5190	a22	5	44734	52	88	44786	0.759027778	0.004563877	6	Last Training	1	12	260.7	23.07	1
G1	5982	m	w17/5190	a22	5	44734	52	88	44786	0.759027778	0.004563877	6	Last Training	2	10	265.54	28.86	1
G1	5982	m	w17/5190	a22	5	44734	52	88	44786	0.759027778	0.004563877	6	Last Training	3	12	260.32	23.31	1
G1	5982	m	w17/5190	a22	5	44734	52	88	44786	0.759027778	0.004563877	6	Last Training	4	42	397.25	9.74	2
G1	5982	m	w17/5190	a22	5	44734	52	88	44786	0.759027778	0.004563877	6	Last Training	5	172	1248.87	7.29	5
G1	5982	m	w17/5190	a22	5	44734	52	88	44786	0.759027778	0.004563877	6	Last Training	6	67	547.19	8.22	4
G1	5982	m	w17/5190	a22	5	44734	75	95	44809	0.686111111	0.004201247	7	After Surgery	1	25	535.49	22.04	2
G1	5982	m	w17/5190	a22	5	44734	75	95	44809	0.686111111	0.004201247	7	After Surgery	2	15	272.48	19.6	1
G1	5982	m	w17/5190	a22	5	44734	75	95	44809	0.686111111	0.004201247	7	After Surgery	3	9	266.12	32.19	1
G1	5982	m	w17/5190	a22	5	44734	75	95	44809	0.686111111	0.004201247	7	After Surgery	4	8	261.18	33.2	1
G1	5982	m	w17/5190	a22	5	44734	75	95	44809	0.686111111	0.004201247	7	After Surgery	5	8	261.18	33.2	1
G1	5984	f	w17/5190	a22	5	44734	43	74	44777	0.744444444	0.004493231	1	First Training	1	183	1296.25	7.17	3
G1	5984	f	w17/5190	a22	5	44734	43	74	44777	0.744444444	0.004493231	1	First Training	2	384	2951.86	7.74	14
G1	5984	f	w17/5190	a22	5	44734	53	83	44787	0.715972222	0.004352564	6	Last Training	1	9	269.48	35.46	1
G1	5984	f	w17/5190	a22	5	44734	53	83	44787	0.715972222	0.004352564	6	Last Training	2	8	268.01	33.22	1
G1	5984	f	w17/5190	a22	5	44734	53	83	44787	0.715972222	0.004352564	6	Last Training	3	11	263.36	26.69	1
G1	5984	f	w17/5190	a22	5	44734	53	83	44787	0.715972222	0.004352564	6	Last Training	4	71	442.3	6.33	3
G1	5984	f	w17/5190	a22	5	44734	53	83	44787	0.715972222	0.004352564	6	Last Training	5	144	901.98	6.3	2
G1	5984	f	w17/5190	a22	5	44734	53	83	44787	0.715972222	0.004352564	6	Last Training	6	89	856.43	9.72	4
G1	5984	f	w17/5190	a22	5	44734	53	83	44787	0.715972222	0.004352564	6	Last Training	7	25	575	24.26	4
G1	5984	f	w17/5190	a22	5	44734	76	94	44810	0.684722222	0.004194117	7	After Surgery	1	19	265.47	18.83	1
G1	5984	f	w17/5190	a22	5	44734	76	94	44810	0.684722222	0.004194117	7	After Surgery	2	44	656.21	15.56	4
G1	5984	f	w17/5190	a22	5	44734	76	94	44810	0.684722222	0.004194117	7	After Surgery	3	24	473.37	20.09	4
G1	5984	f	w17/5190	a22	5	44734	76	94	44810	0.684722222	0.004194117	7	After Surgery	4	34	612.93	18.26	5
G1	5984	f	w17/5190	a22	5	44734	76	94	44810	0.684722222	0.004194117	7	After Surgery	5	23	435.01	21.22	4
G1	5985	m	w17/5190	a22	5	44734	43	80	44777	0.750694444	0.004523626	1	First Training	1	197	1381.25	7.11	8
G1	5985	m	w17/5190	a22	5	44734	43	80	44777	0.750694444	0.004523626	1	First Training	2	111	1330.14	12.4	8
G1	5985	m	w17/5190	a22	5	44734	53	92	44787	0.779861111	0.004663112	6	Last Training	1	13	341.17	29.08	2
G1	5985	m	w17/5190	a22	5	44734	53	92	44787	0.779861111	0.004663112	6	Last Training	2	53	875	16.84	3
G1	5985	m	w17/5190	a22	5	44734	53	92	44787	0.779861111	0.004663112	6	Last Training	3	16	386.21	24.7	2
G1	5985	m	w17/5190	a22	5	44734	53	92	44787	0.779861111	0.004663112	6	Last Training	4	46	978.3	22.54	9
G1	5985	m	w17/5190	a22	5	44734	53	92	44787	0.779861111	0.004663112	6	Last Training	5	22	364.8	16.86	2
G1	5985	m	w17/5190	a22	5	44734	53	92	44787	0.779861111	0.004663112	6	Last Training	6	25	474.03	19.56	3
G1	5985	m	w17/5190	a22	5	44734	53	92	44787	0.779861111	0.004663112	6	Last Training	7	15	321.21	21.65	2
G1	5985	m	w17/5190	a22	5	44734	76	93	44810	0.69375	0.004240318	7	After Surgery	1	16	334.64	20.7	2
G1	5985	m	w17/5190	a22	5	44734	76	93	44810	0.69375	0.004240318	7	After Surgery	2	26	495.72	19.26	2
G1	5985	m	w17/5190	a22	5	44734	76	93	44810	0.69375	0.004240318	7	After Surgery	3	7	263.47	36.76	1
G1	5985	m	w17/5190	a22	5	44734	76	93	44810	0.69375	0.004240318	7	After Surgery	4	10	272.17	31.05	1
G1	5985	m	w17/5190	a22	5	44734	76	93	44810	0.69375	0.004240318	7	After Surgery	5	8	263.85	35.02	1
G1	5986	m	w13/9496	b22	5	44736	41	68	44777	0.7625	0.004580555	1	First Training	1	196	1794.14	9.22	4
G1	5986	m	w13/9496	b22	5	44736	41	68	44777	0.7625	0.004580555	1	First Training	2	87	828.77	9.54	3
G1	5986	m	w13/9496	b22	5	44736	51	81	44787	0.745833333	0.004500001	6	Last Training	1	17	262.58	16.31	1
G1	5986	m	w13/9496	b22	5	44736	51	81	44787	0.745833333	0.004500001	6	Last Training	2	18	424.5	24.17	2
G1	5986	m	w13/9496	b22	5	44736	51	81	44787	0.745833333	0.004500001	6	Last Training	3	54	801.13	14.99	6
G1	5986	m	w13/9496	b22	5	44736	51	81	44787	0.745833333	0.004500001	6	Last Training	4	14	305.96	22.12	2
G1	5986	m	w13/9496	b22	5	44736	74	100	44810	0.722222222	0.004383749	7	After Surgery	1	21	283.34	14.58	1
G1	5986	m	w13/9496	b22	5	44736	74	100	44810	0.722222222	0.004383749	7	After Surgery	2	22	392.94	20.22	2
G1	5986	m	w13/9496	b22	5	44736	74	100	44810	0.722222222	0.004383749	7	After Surgery	3	54	602.73	11.19	3
G1	5986	m	w13/9496	b22	5	44736	74	100	44810	0.722222222	0.004383749	7	After Surgery	4	16	399.31	24.4	2
G1	5986	m	w13/9496	b22	5	44736	74	100	44810	0.722222222	0.004383749	7	After Surgery	5	8	263.2	35.25	1
G1	5987	m	w13/9496	b22	5	44736	40	66	44776	0.75625	0.004550495	1	First Training	1	109	949.09	8.95	4
G1	5987	m	w13/9496	b22	5	44736	40	66	44776	0.75625	0.004550495	1	First Training	2	218	1795.43	8.33	10
G1	5987	m	w13/9496	b22	5	44736	50	76	44786	0.768055556	0.004607124	6	Last Training	1	17	273.84	19.84	1
G1	5987	m	w13/9496	b22	5	44736	50	76	44786	0.768055556	0.004607124	6	Last Training	2	17	339.83	20.93	1
G1	5987	m	w13/9496	b22	5	44736	50	76	44786	0.768055556	0.004607124	6	Last Training	3	33	325.26	10.85	1
G1	5987	m	w13/9496	b22	5	44736	50	76	44786	0.768055556	0.004607124	6	Last Training	4	196	874.02	4.49	3
G1	5987	m	w13/9496	b22	5	44736	73	90	44809	0.708333333	0.004314219	7	After Surgery	1	24	379.7	16.46	2
G1	5987	m	w13/9496	b22	5	44736	73	90	44809	0.708333333	0.004314219	7	After Surgery	2	31	343.57	12.34	2
G1	5987	m	w13/9496	b22	5	44736	73	90	44809	0.708333333	0.004314219	7	After Surgery	3	21	282.64	16.21	2
G1	5987	m	w13/9496	b22	5	44736	73	90	44809	0.708333333	0.004314219	7	After Surgery	4	11	269.48	27.04	1
G1	5987	m	w13/9496	b22	5	44736	73	90	44809	0.708333333	0.004314219	7	After Surgery	5	76	600.9	7.99	3
G1	5988	f	w13/9496	b22	5	44736	40	61	44776	0.759722222	0.004567217	1	First Training	1	114	1193.79	10.87	8
G1	5988	f	w13/9496	b22	5	44736	40	61	44776	0.759722222	0.004567217	1	First Training	2	206	2487.77	12.17	9
G1	5988	f	w13/9496	b22	5	44736	50	74	44786	0.75	0.004520257	6	Last Training	1	11	264.84	29.76	1
G1	5988	f	w13/9496	b22	5	44736	50	74	44786	0.75	0.004520257	6	Last Training	2	7	260.59	39.29	1
G1	5988	f	w13/9496	b22	5	44736	50	74	44786	0.75	0.004520257	6	Last Training	3	7	257.4	40.64	1
G1	5988	f	w13/9496	b22	5	44736	50	74	44786	0.75	0.004520257	6	Last Training	4	20	448.89	24.26	2
G1	5988	f	w13/9496	b22	5	44736	50	74	44786	0.75	0.004520257	6	Last Training	5	9	258.04	33.51	1
G1	5988	f	w13/9496	b22	5	44736	50	74	44786	0.75	0.004520257	6	Last Training	6	41	568.68	14.68	2
G1	5988	f	w13/9496	b22	5	44736	50	74	44786	0.75	0.004520257	6	Last Training	7	128	1176.64	9.32	7
G1	5988	f	w13/9496	b22	5	44736	73	88	44809	0.727777778	0.004411324	7	After Surgery	1	47	1187.93	26.2	8
G1	5988	f	w13/9496	b22	5	44736	73	88	44809	0.727777778	0.004411324	7	After Surgery	2	19	570.67	33.24	1
G1	5988	f	w13/9496	b22	5	44736	73	88	44809	0.727777778	0.004411324	7	After Surgery	3	46	774.4	17.67	4
G1	5988	f	w13/9496	b22	5	44736	73	88	44809	0.727777778	0.004411324	7	After Surgery	4	79	1539.22	20.44	13
G1	5988	f	w13/9496	b22	5	44736	73	88	44809	0.727777778	0.004411324	7	After Surgery	5	73	1046.32	14.47	5
G1	5989	f	w13/9496	b22	5	44736	40	59	44776	0.700694444	0.004275622	1	First Training	1	267	2394.12	9.29	10
G1	5989	f	w13/9496	b22	5	44736	40	59	44776	0.700694444	0.004275622	1	First Training	2	88	809.3	9.45	4
G1	5989	f	w13/9496	b22	5	44736	50	76	44786	0.728472222	0.004414762	6	Last Training	1	11	262.76	28.25	1
G1	5989	f	w13/9496	b22	5	44736	50	76	44786	0.728472222	0.004414762	6	Last Training	2	7	261.04	35.6	1
G1	5989	f	w13/9496	b22	5	44736	50	76	44786	0.728472222	0.004414762	6	Last Training	3	7	257.3	39.18	1
G1	5989	f	w13/9496	b22	5	44736	50	76	44786	0.728472222	0.004414762	6	Last Training	4	20	432.34	22.44	2
G1	5989	f	w13/9496	b22	5	44736	50	76	44786	0.728472222	0.004414762	6	Last Training	5	9	264.72	32.02	1
G1	5989	f	w13/9496	b22	5	44736	50	76	44786	0.728472222	0.004414762	6	Last Training	6	41	537.62	13.46	1
G1	5989	f	w13/9496	b22	5	44736	50	76	44786	0.728472222	0.004414762	6	Last Training	7	128	1085.41	8.54	6
G1	5989	f	w13/9496	b22	5	44736	73	76	44809	0.747222222	0.004506762	7	After Surgery	1	11	265.11	27.52	1
G1	5989	f	w13/9496	b22	5	44736	73	76	44809	0.747222222	0.004506762	7	After Surgery	2	7	260.98	43.02	1
G1	5989	f	w13/9496	b22	5	44736	73	76	44809	0.747222222	0.004506762	7	After Surgery	3	9	270.21	34.64	1
G1	5989	f	w13/9496	b22	5	44736	73	76	44809	0.747222222	0.004506762	7	After Surgery	4	38	435.8	11.59	2
G1	5989	f	w13/9496	b22	5	44736	73	76	44809	0.747222222	0.004506762	7	After Surgery	5	38	436.04	11.69	2
G2	5990	m	w17/7790	j22	5	44755	42	89	44797	0.717361111	0.004359509	1	First Training	1	283	1749.63	6.22	9
G2	5990	m	w17/7790	j22	5	44755	42	89	44797	0.717361111	0.004359509	1	First Training	2	163	1794.05	11.06	14
G2	5990	m	w17/7790	j22	2	44755	52	110	44807	0.745833333	0.004500001	6	Last Training	1	22	335.97	16.69	2
G2	5990	m	w17/7790	j22	2	44755	52	110	44807	0.745833333	0.004500001	6	Last Training	2	23	407.87	18.29	2
G2	5990	m	w17/7790	j22	2	44755	52	110	44807	0.745833333	0.004500001	6	Last Training	3	37	398.15	10.93	2
G2	5990	m	w17/7790	j22	2	44755	52	110	44807	0.745833333	0.004500001	6	Last Training	4	95	461.66	5.08	3
G2	5990	m	w17/7790	j22	2	44755	52	110	44807	0.745833333	0.004500001	6	Last Training	5	135	466.55	3.47	2
G2	5990	m	w17/7790	j22	2	44755	52	110	44807	0.745833333	0.004500001	6	Last Training	6	29	377.5	13.43	1
G2	5990	m	w17/7790	j22	2	44755	52	110	44807	0.745833333	0.004500001	6	Last Training	7	21	340.96	16.85	2
G2	5990	m	w17/7790	j22	2	44755	68	110	44823	0.665972222	0.004097072	7	After Surgery	1	19	362.45	22.33	2
G2	5990	m	w17/7790	j22	2	44755	68	110	44823	0.665972222	0.004097072	7	After Surgery	2	21	537.83	27.68	2
G2	5990	m	w17/7790	j22	2	44755	68	110	44823	0.665972222	0.004097072	7	After Surgery	3	9	266.96	36.4	1
G2	5990	m	w17/7790	j22	2	44755	68	110	44823	0.665972222	0.004097072	7	After Surgery	4	9	262.29	38.76	1
G2	5990	m	w17/7790	j22	2	44755	68	110	44823	0.665972222	0.004097072	7	After Surgery	5	10	271.55	36.86	1
G2	5991	m	w17/7790	j22	2	44755	43	81	44798	0.727083333	0.004407885	1	First Training	1	73	403.74	5.63	2
G2	5991	m	w17/7790	j22	2	44755	43	81	44798	0.727083333	0.004407885	1	First Training	2	298	2972.41	10.02	13
G2	5991	m	w17/7790	j22	2	44755	53	97	44808	0.534722222	0.003379404	6	Last Training	1	70	680.48	9.84	3
G2	5991	m	w17/7790	j22	2	44755	53	97	44808	0.534722222	0.003379404	6	Last Training	2	72	592.81	8.53	2
G2	5991	m	w17/7790	j22	2	44755	53	97	44808	0.534722222	0.003379404	6	Last Training	3	108	660.61	6.38	4
G2	5991	m	w17/7790	j22	2	44755	53	97	44808	0.534722222	0.003379404	6	Last Training	4	21	278.3	14.94	1
G2	5991	m	w17/7790	j22	2	44755	53	97	44808	0.534722222	0.003379404	6	Last Training	5	17	266.42	16.38	1
G2	5991	m	w17/7790	j22	2	44755	53	97	44808	0.534722222	0.003379404	6	Last Training	6	14	265.27	19.6	1
G2	5991	m	w17/7790	j22	2	44755	53	97	44808	0.534722222	0.003379404	6	Last Training	7	89	593.68	6.86	2
G2	5991	m	w17/7790	j22	2	44755	69	105	44824	0.686111111	0.004201247	7	After Surgery	1	77	1054.01	13.68	7
G2	5991	m	w17/7790	j22	2	44755	69	105	44824	0.686111111	0.004201247	7	After Surgery	2	11	265.74	28.57	1
G2	5991	m	w17/7790	j22	2	44755	69	105	44824	0.686111111	0.004201247	7	After Surgery	3	17	276.14	18.57	1
G2	5991	m	w17/7790	j22	2	44755	69	105	44824	0.686111111	0.004201247	7	After Surgery	4	17	265.24	17.15	1
G2	5991	m	w17/7790	j22	2	44755	69	105	44824	0.686111111	0.004201247	7	After Surgery	5	11	266.13	25.11	1
G2	5992	f	w16/9466	k22	2	44759	38	75	44797	0.740972222	0.00447627	1	First Training	1	249	1629.01	6.59	7
G2	5992	f	w16/9466	k22	2	44759	38	75	44797	0.740972222	0.00447627	1	First Training	2	94	841.15	9.03	6
G2	5992	f	w16/9466	k22	6	44759	48	91	44807	0.699305556	0.004268578	6	Last Training	1	10	273.39	34.9	1
G2	5992	f	w16/9466	k22	6	44759	48	91	44807	0.699305556	0.004268578	6	Last Training	2	10	264.72	27.29	1
G2	5992	f	w16/9466	k22	6	44759	48	91	44807	0.699305556	0.004268578	6	Last Training	3	10	264.79	28.78	1
G2	5992	f	w16/9466	k22	6	44759	48	91	44807	0.699305556	0.004268578	6	Last Training	4	11	266.77	33.91	1
G2	5992	f	w16/9466	k22	6	44759	48	91	44807	0.699305556	0.004268578	6	Last Training	5	11	263.71	25.11	1
G2	5992	f	w16/9466	k22	6	44759	48	91	44807	0.699305556	0.004268578	6	Last Training	6	37	347.22	9.64	2
G2	5992	f	w16/9466	k22	6	44759	48	91	44807	0.699305556	0.004268578	6	Last Training	7	83	713.04	8.76	2
G2	5992	f	w16/9466	k22	6	44759	64	90	44823	0.675694444	0.004147573	7	After Surgery	1	12	269.41	30.27	1
G2	5992	f	w16/9466	k22	6	44759	64	90	44823	0.675694444	0.004147573	7	After Surgery	2	50	1116.33	23.03	8
G2	5992	f	w16/9466	k22	6	44759	64	90	44823	0.675694444	0.004147573	7	After Surgery	3	44	813.95	19.38	5
G2	5992	f	w16/9466	k22	6	44759	64	90	44823	0.675694444	0.004147573	7	After Surgery	4	27	517.79	21.7	2
G2	5992	f	w16/9466	k22	6	44759	64	90	44823	0.675694444	0.004147573	7	After Surgery	5	35	733.87	22.37	5
G2	5993	m	w16/9466	k22	6	44759	39	77	44798	0.740972222	0.00447627	1	First Training	1	199	1216.67	6.14	5
G2	5993	m	w16/9466	k22	6	44759	49	94	44808	0.699305556	0.004268578	6	Last Training	1	24	292.64	13.65	1
G2	5993	m	w16/9466	k22	6	44759	49	94	44808	0.699305556	0.004268578	6	Last Training	2	23	405.43	19.74	1
G2	5993	m	w16/9466	k22	6	44759	49	94	44808	0.699305556	0.004268578	6	Last Training	3	49	340.6	7.61	1
G2	5993	m	w16/9466	k22	6	44759	49	94	44808	0.699305556	0.004268578	6	Last Training	4	19	326.55	19.52	2
G2	5993	m	w16/9466	k22	6	44759	49	94	44808	0.699305556	0.004268578	6	Last Training	5	20	301.23	16.05	1
G2	5993	m	w16/9466	k22	6	44759	49	94	44808	0.699305556	0.004268578	6	Last Training	6	24	313.1	13.48	1
G2	5993	m	w16/9466	k22	6	44759	49	94	44808	0.699305556	0.004268578	6	Last Training	7	111	654.51	6.04	3
G2	5993	m	w16/9466	k22	6	44759	65	90	44824	0.675694444	0.004147573	7	After Surgery	1	22	309.05	14.18	1
G2	5993	m	w16/9466	k22	6	44759	65	90	44824	0.675694444	0.004147573	7	After Surgery	2	24	522.66	21.93	3
G2	5993	m	w16/9466	k22	6	44759	65	90	44824	0.675694444	0.004147573	7	After Surgery	3	38	516.16	13.94	2
G2	5993	m	w16/9466	k22	6	44759	65	90	44824	0.675694444	0.004147573	7	After Surgery	4	104	765.86	7.5	3
G2	5993	m	w16/9466	k22	6	44759	65	90	44824	0.675694444	0.004147573	7	After Surgery	5	10	271.84	29.23	1
G2	5994	m	w16/9466	k22	6	44759	38	69	44797	0.761805556	0.004577224	1	First Training	1	522	3863.05	7.44	21
G2	5994	m	w16/9466	k22	6	44759	38	69	44797	0.761805556	0.004577224	1	First Training	2	50	414.74	9.59	3
G2	5994	m	w16/9466	k22	6	44759	48	78	44807	0.710416667	0.004324702	6	Last Training	1	16	356.79	23.89	2
G2	5994	m	w16/9466	k22	6	44759	48	78	44807	0.710416667	0.004324702	6	Last Training	2	8	266.42	34.75	1
G2	5994	m	w16/9466	k22	6	44759	48	78	44807	0.710416667	0.004324702	6	Last Training	3	12	265.35	26.98	1
G2	5994	m	w16/9466	k22	6	44759	48	78	44807	0.710416667	0.004324702	6	Last Training	4	41	382.07	9.72	2
G2	5994	m	w16/9466	k22	6	44759	48	78	44807	0.710416667	0.004324702	6	Last Training	5	72	514.36	8.49	3
G2	5994	m	w16/9466	k22	6	44759	48	78	44807	0.710416667	0.004324702	6	Last Training	6	44	432.65	10.15	2
G2	5994	m	w16/9466	k22	6	44759	48	78	44807	0.710416667	0.004324702	6	Last Training	7	87	573.73	6.97	3
G2	5994	m	w16/9466	k22	6	44759	64	79	44823	0.686805556	0.004204809	7	After Surgery	1	27	399.92	15.87	2
G2	5994	m	w16/9466	k22	6	44759	64	79	44823	0.686805556	0.004204809	7	After Surgery	2	26	477.72	20.07	3
G2	5994	m	w16/9466	k22	6	44759	64	79	44823	0.686805556	0.004204809	7	After Surgery	3	13	299.47	26.82	2
G2	5994	m	w16/9466	k22	6	44759	64	79	44823	0.686805556	0.004204809	7	After Surgery	4	19	384.12	22.2	2
G2	5994	m	w16/9466	k22	6	44759	64	79	44823	0.686805556	0.004204809	7	After Surgery	5	62	405.2	6.62	2
G2	5995	m	w16/9466	k22	6	44759	39	73	44798	0.736805556	0.004455844	1	First Training	1	324	1993.86	6.24	7
G2	5995	m	w16/9466	k22	6	44759	39	73	44798	0.736805556	0.004455844	1	First Training	2	90	696.5	7.91	3
G2	5995	m	w16/9466	k22	6	44759	49	86	44808	0.566666667	0.003559916	6	Last Training	1	35	430.62	12.63	4
G2	5995	m	w16/9466	k22	6	44759	49	86	44808	0.566666667	0.003559916	6	Last Training	2	13	311.33	26.16	2
G2	5995	m	w16/9466	k22	6	44759	49	86	44808	0.566666667	0.003559916	6	Last Training	3	15	318.76	25.71	2
G2	5995	m	w16/9466	k22	6	44759	49	86	44808	0.566666667	0.003559916	6	Last Training	4	15	327.96	24.72	2
G2	5995	m	w16/9466	k22	6	44759	49	86	44808	0.566666667	0.003559916	6	Last Training	5	50	364.61	7.56	2
G2	5995	m	w16/9466	k22	6	44759	49	86	44808	0.566666667	0.003559916	6	Last Training	6	109	505.79	4.81	4
G2	5995	m	w16/9466	k22	6	44759	49	86	44808	0.566666667	0.003559916	6	Last Training	7	142	873.17	6.31	6
G2	5995	m	w16/9466	k22	6	44759	65	83	44824	0.69375	0.004240318	7	After Surgery	1	18	329.9	20.2	2
G2	5995	m	w16/9466	k22	6	44759	65	83	44824	0.69375	0.004240318	7	After Surgery	2	12	345.62	30.95	2
G2	5995	m	w16/9466	k22	6	44759	65	83	44824	0.69375	0.004240318	7	After Surgery	3	12	371.59	30.54	2
G2	5995	m	w16/9466	k22	6	44759	65	83	44824	0.69375	0.004240318	7	After Surgery	4	9	306.66	38.33	2
G2	5995	m	w16/9466	k22	6	44759	65	83	44824	0.69375	0.004240318	7	After Surgery	5	9	312.12	37.3	2
G2	5996	m	w16/9466	k22	6	44759	38	70	44797	0.754861111	0.004543791	1	First Training	1	257	1073.21	4.19	4
G2	5996	m	w16/9466	k22	6	44759	38	70	44797	0.754861111	0.004543791	1	First Training	2	35	313.76	9.16	1
G2	5996	m	w16/9466	k22	6	44759	48	89	44807	0.732638889	0.004435342	6	Last Training	1	17	352.23	21.52	2
G2	5996	m	w16/9466	k22	6	44759	48	89	44807	0.732638889	0.004435342	6	Last Training	2	16	267.5	24.25	1
G2	5996	m	w16/9466	k22	6	44759	48	89	44807	0.732638889	0.004435342	6	Last Training	3	9	261.64	31.65	1
G2	5996	m	w16/9466	k22	6	44759	48	89	44807	0.732638889	0.004435342	6	Last Training	4	13	323.61	25.48	1
G2	5996	m	w16/9466	k22	6	44759	48	89	44807	0.732638889	0.004435342	6	Last Training	5	33	444.07	14.13	2
G2	5996	m	w16/9466	k22	6	44759	48	89	44807	0.732638889	0.004435342	6	Last Training	6	33	319.68	10.48	1
G2	5996	m	w16/9466	k22	6	44759	48	89	44807	0.732638889	0.004435342	6	Last Training	7	109	563.8	5.38	3
G2	5996	m	w16/9466	k22	6	44759	64	96	44823	0.697916667	0.004261525	7	After Surgery	1	35	517.78	15.53	2
G2	5996	m	w16/9466	k22	6	44759	64	96	44823	0.697916667	0.004261525	7	After Surgery	2	11	272.5	28.19	1
G2	5996	m	w16/9466	k22	6	44759	64	96	44823	0.697916667	0.004261525	7	After Surgery	3	9	263.22	35.73	1
G2	5996	m	w16/9466	k22	6	44759	64	96	44823	0.697916667	0.004261525	7	After Surgery	4	9	263.38	33.48	1
G2	5996	m	w16/9466	k22	6	44759	64	96	44823	0.697916667	0.004261525	7	After Surgery	5	13	347.86	29.65	2
G2	5997	m	w16/9466	k22	6	44759	39	75	44798	0.772222222	0.004626958	1	First Training	1	242	1416.58	5.94	8
G2	5997	m	w16/9466	k22	6	44759	39	75	44798	0.772222222	0.004626958	1	First Training	2	136	1219.68	8.96	5
G2	5997	m	w16/9466	k22	6	44759	49	89	44808	0.553472222	0.003485787	6	Last Training	1	22	272.6	12.17	1
G2	5997	m	w16/9466	k22	6	44759	49	89	44808	0.553472222	0.003485787	6	Last Training	2	14	265.63	20.28	1
G2	5997	m	w16/9466	k22	6	44759	49	89	44808	0.553472222	0.003485787	6	Last Training	3	12	273.31	23.7	1
G2	5997	m	w16/9466	k22	6	44759	49	89	44808	0.553472222	0.003485787	6	Last Training	4	13	266.85	23.07	1
G2	5997	m	w16/9466	k22	6	44759	49	89	44808	0.553472222	0.003485787	6	Last Training	5	11	277.81	26.8	1
G2	5997	m	w16/9466	k22	6	44759	49	89	44808	0.553472222	0.003485787	6	Last Training	6	14	275.43	20.71	1
G2	5997	m	w16/9466	k22	6	44759	49	89	44808	0.553472222	0.003485787	6	Last Training	7	19	283.61	16.02	1
G2	5997	m	w16/9466	k22	6	44759	65	92	44824	0.677083333	0.004154756	7	After Surgery	1	28	366.34	13.48	2
G2	5997	m	w16/9466	k22	6	44759	65	92	44824	0.677083333	0.004154756	7	After Surgery	2	11	268.22	26.91	1
G2	5997	m	w16/9466	k22	6	44759	65	92	44824	0.677083333	0.004154756	7	After Surgery	3	11	268.44	25.57	1
G2	5997	m	w16/9466	k22	6	44759	65	92	44824	0.677083333	0.004154756	7	After Surgery	4	10	265.23	27.63	1
G2	5997	m	w16/9466	k22	6	44759	65	92	44824	0.677083333	0.004154756	7	After Surgery	5	10	268.25	28.34	1
