# Supplementary material for: No negative effects of intra-abdominal bio-logger implantation under general anaesthesia on spatial cognition learning in a hibernator the edible dormouse
Source: PLoS One. 2024 Aug 28;19(8):e0307551. doi: 10.1371/journal.pone.0307551 (PMC11356448; doi:10.1371/journal.pone.0307551)
Supplement: S1 Data — (ZIP) [file pone.0307551.s002.zip › Supplemental Data/TRA_model.txt]

Generalized linear mixed model fit by maximum likelihood (Laplace
  Approximation) [glmerMod]
 Family: Negative Binomial(12.1475)  ( log )
Formula: Transitions ~ Sex + Bodymass + Starttime + Trainingsday * Trial +  
    Age + (1 | ID)
   Data: data

     AIC      BIC   logLik deviance df.resid 
  2729.0   2784.7  -1352.5   2705.0      757 

Scaled residuals: 
       Min         1Q     Median         3Q        Max 
-1.9701554 -0.5511447 -0.2692439  0.2541117  6.2937537 

Random effects:
 Groups Name        Variance   Std.Dev. 
 ID     (Intercept) 0.02502178 0.1581827
Number of obs: 769, groups:  ID, 52

Fixed effects:
                                      Estimate    Std. Error  z value
(Intercept)                       1.084889e+00  3.488631e-01  3.10978
Sexm                             -1.399444e-01  6.848181e-02 -2.04353
Bodymass                         -3.358154e-04  2.507294e-03 -0.13394
Starttime                        -5.170634e+01  3.737115e+01 -1.38359
TrainingsdayFirst Training        2.267029e+00  1.929816e-01 11.74739
TrainingsdayLast Training        -1.381388e-01  1.579028e-01 -0.87483
Trial                            -1.292673e-02  3.089037e-02 -0.41847
Age                              -1.800093e-03  3.564774e-03 -0.50497
TrainingsdayFirst Training:Trial -4.970795e-01  8.622393e-02 -5.76498
TrainingsdayLast Training:Trial   5.766107e-02  3.767188e-02  1.53061
                                   Pr(>|z|)    
(Intercept)                       0.0018722 ** 
Sexm                              0.0410004 *  
Bodymass                          0.8934537    
Starttime                         0.1664841    
TrainingsdayFirst Training       < 2.22e-16 ***
TrainingsdayLast Training         0.3816640    
Trial                             0.6756027    
Age                               0.6135821    
TrainingsdayFirst Training:Trial 8.1666e-09 ***
TrainingsdayLast Training:Trial   0.1258651    
---
Signif. codes:  0 ‘***’ 0.001 ‘**’ 0.01 ‘*’ 0.05 ‘.’ 0.1 ‘ ’ 1

Correlation of Fixed Effects:
            (Intr) Sexm   Bdymss Strttm TrnnFT TrnnLT Trial  Age    TrFT:T
Sexm        -0.151                                                        
Bodymass    -0.288 -0.130                                                 
Starttime   -0.527 -0.006 -0.019                                          
TrnngsdyFrT -0.582  0.053  0.031  0.047                                   
TrnngsdyLsT -0.490  0.064 -0.120  0.016  0.582                            
Trial       -0.270  0.000  0.012  0.002  0.477  0.580                     
Age         -0.536  0.173 -0.503  0.110  0.453  0.451 -0.002              
TrnngsdFT:T  0.126  0.022 -0.115 -0.004 -0.736 -0.193 -0.359  0.062       
TrnngsdLT:T  0.216  0.009 -0.021  0.005 -0.388 -0.782 -0.820  0.014  0.295
fit warnings:
Some predictor variables are on very different scales: consider rescaling
optimizer (Nelder_Mead) convergence code: 0 (OK)
Model is nearly unidentifiable: very large eigenvalue
 - Rescale variables?
Model is nearly unidentifiable: large eigenvalue ratio
 - Rescale variables?
